# Supplementary material for: Ackermannviridae bacteriophage against carbapenem-resistant Klebsiella pneumoniae of capsular type 64
Source: Front Microbiol. 2024 Sep 23;15:1462459. doi: 10.3389/fmicb.2024.1462459 (PMC11456439; doi:10.3389/fmicb.2024.1462459)
Supplement: Supplementary file 1 [file Table_1.XLSX]

## Sheet: per CDS blastn
Locus_tag	PHROG number	Function	Product	No. query with hit (coverage >= 50)	Mean identity	AB797215.1	KX147096.1	LR881137.1	LR881138.1	LR881139.1	MG428990.1	MG428991.1	MG770379.1	MK373783.1	MN045230.1	MN478483.1	MZ634341.1	MZ826764.1	ON202820.1	ON323462.1	ON399185.1	OP558003.1	OR502445.1	OR882092.1	OX335402.1	OX335403.1	OX335405.1	OX335416.1
KHHFSIME_CDS_3975	2	head and packaging	terminase large subunit	23	96.5084	96.563	89.778	96.653	96.83	96.83	96.513	94.301	96.378	98.1	95.613	97.151	97.105	97.015	97.241	97.241	97.241	96.97	96.92	97.784	96.016	96.698	97.829	96.924
KHHFSIME_CDS_3976	23	tail	tail sheath	23	96.3798	97.732	85.549	97.046	96.783	96.783	96.466	96.255	96.15	97.785	96.361	96.783	97.059	96.519	97.416	97.416	97.416	97.152	96.203	97.205	94.937	96.73	98.787	96.203
KHHFSIME_CDS_3977	5123	DNA, RNA and nucleotide metabolism	homing endonuclease with GIY-YIG motif	22	98.0065	98.246	85.965	98.246	98.246	98.246		98.904	98.684	99.342	98.246	99.123	99.123	98.246	98.684	98.684	98.684	99.781	98.026	98.026	98.026	98.246	98.246	99.123
KHHFSIME_CDS_3978	45	tail	tail tube	23	98.8857	99.625	82.987	99.438	100	100	99.811	99.251	99.813	99.625	99.813	99.438	99.625	99.438	99.813	99.813	99.813	99.625	99.625	99.813	98.876	99.064	100	99.064
KHHFSIME_CDS_3979	213	head and packaging	portal protein	23	98.5248	99.109	85.024	99.465	99.465	99.465	99.346	97.089	99.346	98.396	99.109	99.287	98.93	99.168	99.406	99.406	99.406	99.465	99.287	99.406	99.228	98.396	99.465	99.406
KHHFSIME_CDS_3980	4097	unknown function	hypothetical protein	23	98.8358	98.788	81.707	99.394	100	100	100	96.97	100	99.394	100	100	100	100	100	100	100	100	100	100	100	96.97	100	100
KHHFSIME_CDS_3981	3503	head and packaging	head scaffolding protein	23	99.029	99.676	85.437	99.353	99.676	99.676	100	99.029	100	97.735	100	99.676	100	100	100	100	100	100	99.676	99.029	100	99.353	99.676	99.676
KHHFSIME_CDS_3982	207	head and packaging	head maturation protease	23	99.3212	99.55	92.793	99.85	99.7	99.7	100	98.198	99.85	99.7	100	99.55	99.7	99.55	100	100	100	100	99.7	99.399	99.55	98.348	99.55	99.7
KHHFSIME_CDS_3983	237	head and packaging	head scaffolding protein	23	97.3066	98.374	81.463	98.026	97.793	97.793	98.258	95.789	97.793	98.374	98.142	98.142	98.258	98.142	98.142	98.142	98.142	98.83	98.363	99.649	98.258	96.959	98.026	97.193
KHHFSIME_CDS_3984	138	head and packaging	major head protein	23	98.6878	99.474	93.694	99.698	99.244	99.244	99.324	98.035	98.337	98.649	99.324	99.399	99.474	99.395	98.724	98.724	98.724	99.625	98.799	98.564	98.348	98.337	98.876	97.808
KHHFSIME_CDS_3985	No_PHROG	unknown function	hypothetical protein	7	94.481		87.324							97.849				97.849					96.512	91.86			94.624	95.349
KHHFSIME_CDS_3986	No_PHROG	unknown function	hypothetical protein	12	99.6827			99.048			100		100	99.048			100	100				100	99.048	100	99.048		100	100
KHHFSIME_CDS_3987	4365	unknown function	hypothetical protein	13	98.7762			100			98.485		100	97.727			98.485	100				100	98.485	97.727	98.485	96.212	98.485	100
KHHFSIME_CDS_3988	6238	unknown function	hypothetical protein	19	94.0394		65.863	97.476			96.364	88.197	96.97	96.835	89.439		96.97	99.697	96.97	96.97	96.97	97.792	97.233	94.059	96.97	88.449	97.161	96.364
KHHFSIME_CDS_3989	5206	unknown function	hypothetical protein	23	96.0188	98.394	75.1	97.189	97.992	97.992	97.189	92.771	97.59	97.189	95.582	98.795	97.59	99.598	96.787	96.787	96.787	97.59	96.787	95.582	97.189	93.173	98.394	96.386
KHHFSIME_CDS_3990	519	unknown function	hypothetical protein	1	89.231		89.231
KHHFSIME_CDS_3991	7113	unknown function	hypothetical protein	22	95.4152	95.238		95.671	96.104	96.104	95.238	90.476	95.671	96.104	95.671	95.671	96.104	96.537	96.104	96.104	96.104	96.104	95.671	94.372	95.238	94.805	95.238	94.805
KHHFSIME_CDS_3992	4181	unknown function	hypothetical protein	23	95.5022	96.825	82.699	98.198	97.489	97.489	97.489	89.041	98.174	97.717	97.489	97.945	90.596	97.945	97.489	97.489	97.489	96.804	97.489	97.032	97.945	88.046	97.489	90.183
KHHFSIME_CDS_3993	5706	unknown function	hypothetical protein	22	97.2332	99.099	92.708	98.649	99.324	99.324	98.649	88.021	98.874	95.465	99.324	98.649	88.281	98.423	99.099	99.099	99.099	99.55	98.874	98.649	98.874		98.649	92.448
KHHFSIME_CDS_3994	1578	unknown function	hypothetical protein	19	90.2952	98.837		99.156	100	100	82.946		81.356	97.674	82.879	95.736		82.879	99.612	99.612	99.612	83.268	84.436	82.49	82.879	79.747	82.49
KHHFSIME_CDS_3995	16902	unknown function	hypothetical protein	5	97.9364			98.016							99.206									99.206		96.825		96.429
KHHFSIME_CDS_3996	6516	unknown function	hypothetical protein	14	93.7736			95.294	95.981	95.981		88.416		87.234			87.793		93.617	93.617	93.617	96.217		96.69		96.078	96.217	96.078
KHHFSIME_CDS_3997	25214	unknown function	hypothetical protein	20	97.6358	99.645	98.227		98.582	98.582	99.291	69.737	99.645		99.291	99.645		98.936	99.645	99.645	99.645	99.645	99.645	100	98.582	97.518	99.291	97.518
KHHFSIME_CDS_3998	289	other	GTP-binding domain	23	97.3756	98.874	81.982	99.324	98.874	98.874	98.423	92.117	99.099	97.748	98.874	99.324	92.568	98.649	99.324	99.324	99.324	99.324	99.324	99.324	97.523	96.396	98.874	96.171
KHHFSIME_CDS_3999	289	other	GTP-binding domain	23	96.8819	97.701	79.698	98.621	99.267	99.267	99.08	90.965	98.736	96.988	97.241	98.779	96.437	98.506	98.506	98.506	98.506	98.736	97.436	98.966	98.491	94.65	98.276	94.925
KHHFSIME_CDS_4000	3832	unknown function	hypothetical protein	23	97.4288	99.232	79.877	99.539	99.386	99.386	98.157	93.856	98.464	97.542	98.464	99.078	98.31	99.693	99.232	99.232	99.232	99.539	98.618	98.925	98.157	94.163	98.31	94.47
KHHFSIME_CDS_4001	45	tail	tail tube	23	97.544	97.804	85.03	98.802	98.204	98.204	98.802	95.01	98.403	97.006	98.403	100	99.002	98.603	98.204	98.204	98.204	98.802	98.204	98.802	98.403	97.006	97.405	97.006
KHHFSIME_CDS_4002	231	DNA, RNA and nucleotide metabolism	UvsY-like recombination mediator	23	95.1195	96.537	82.838	96.104	98.701	98.701	97.826	83.716	94.558	94.372	95.385	94.589	95.165	96.32	97.186	97.186	97.186	95.671	96.703	98.485	97.619	91.342	100	91.558
KHHFSIME_CDS_4003	298	DNA, RNA and nucleotide metabolism	exonuclease	23	96.679	98.527	77.807	98.795	98.527	98.527	98.661	79.278	98.929	97.189	98.795	99.331	97.992	98.661	98.126	98.126	98.126	99.063	98.661	98.661	98.126	96.921	100	96.787
KHHFSIME_CDS_4004	16	DNA, RNA and nucleotide metabolism	DNA helicase	23	96.3282	97.167	80.962	98.09	97.563	97.563	97.76	88.669	96.772	97.233	97.76	97.892	98.09	98.09	98.09	98.09	98.09	98.221	95.718	97.497	95.455	97.628	97.826	95.323
KHHFSIME_CDS_4005	4255	unknown function	hypothetical protein	11	72.5454		70.588	98.95	65.92	65.92		68.069	65.594			66.08	66.418	66.418					66.667				97.375
KHHFSIME_CDS_4006	No_PHROG	unknown function	hypothetical protein	20	99.5833	100		100	100	100	100		100	98.958	100	98.958	100	100	100	100	100	98.958	100	100		100	96.875	97.917
KHHFSIME_CDS_4007	223	DNA, RNA and nucleotide metabolism	DNA polymerase processivity factor	23	97.6929	98.954	88.789	98.655	98.655	98.655	98.505	95.217	97.907	98.804	97.907	98.057	98.057	98.057	98.356	98.356	98.356	98.505	98.057	98.206	97.16	98.356	98.206	97.16
KHHFSIME_CDS_4008	168	DNA, RNA and nucleotide metabolism	clamp loader of DNA polymerase	23	95.5262	99.091	86.465	93.896	93.082	93.082	99.192	92.424	99.091	98.99	93.388	93.388	93.184	98.99	99.091	99.091	99.091	98.99	98.586	93.388	92.37	95.253	93.795	93.184
KHHFSIME_CDS_4009	225	DNA, RNA and nucleotide metabolism	clamp loader of DNA polymerase	23	91.0474	99.054	87.47	81.797	81.797	81.797	99.291	97.163	99.527	99.054	81.56	81.56	81.797	99.291	99.291	99.291	99.291	99.054	99.054	81.797	82.27	99.054	82.27	81.56
KHHFSIME_CDS_4010	242	other	translation repressor	23	98.8874	99.57	93.118	98.71	99.355	99.355	99.57	96.344	99.785	99.785	97.849	98.925	99.14	99.785	98.495	98.495	98.495	99.785	99.785	99.785	99.785	99.57	99.57	99.355
KHHFSIME_CDS_4011	2144	other	MazG-like pyrophosphatase	23	92.8359	97.116	75.909	98.039	97.693	97.693	98.155	79.31	96.54	89.323	77.095	99.193	97.809	89.093	88.519	88.519	88.519	96.77	96.54	97.232	96.309	97.001	98.616	94.233
KHHFSIME_CDS_4012	800	head and packaging	terminase small subunit	23	94.311	98.116	89.444	97.133	94.18	94.18	92.289	86.213	92.851	87.85	90.194	94.809	95.588	92.851	96.724	96.724	96.724	96.069	97.379	97.952	96.56	90.827	98.116	96.381
KHHFSIME_CDS_4013	19743	unknown function	hypothetical protein	15	99.3187	99.556		99.111			100				99.556	100	99.111		99.556	99.556	99.556	100	98.222	98.667	99.556	97.333	100
KHHFSIME_CDS_4014	1735	unknown function	hypothetical protein	23	96.2533	97.938	80.212	98.216	98.478	98.478	98.675	92.391	91.851	97.595	82.01	98.675	98.184	98.675	98.501	98.282	98.282	98.625	98.38	98.675	98.233	97.398	98.282	97.791
KHHFSIME_CDS_4015	2018	unknown function	hypothetical protein	23	96.4622	97.6	94.086	94.355	98.656	98.656	98.925	93.548	94.086	99.194	95.968	99.462	93.6	99.194	92.533	92.533	92.533	99.462	93.333	99.194	94.4	99.462	98.925	98.925
KHHFSIME_CDS_4016	619	other	ribose-phosphate pyrophosphokinase	13	97.7596	98.713		99.415	99.415	99.415	99.649	82.807			98.363	99.181		99.298				98.947		99.064		97.895		98.713
KHHFSIME_CDS_4017	448	other	nicotinamide phosphoribosyl transferase	13	96.1095	97.096		96.31	97.52	97.52	97.943	83.644			97.52	97.338		94.817				97.217		98.246		96.189		98.064
KHHFSIME_CDS_4018	1934	unknown function	hypothetical protein	5	94.9206	98.148	93.651					85.45			98.677	98.677
KHHFSIME_CDS_4019	acr	moron, auxiliary metabolic gene and host takeover	anti-CRISPR protein	21	95.8684	97.09	67.575	98	98.8	98.8	99.067	83.862			97.619	97.09	96.667	97.333	98.267	98.267	98.267	97.2	97.333	97.6	98	99.067	98.933	98.4
KHHFSIME_CDS_4020	4254	unknown function	hypothetical protein	21	96.5585	99.72	70.588	97.479	98.319	98.319	100			97.479	95.798	97.759	98.039	97.479	97.759	97.759	97.759	98.599	97.199	96.359	97.759	100	96.078	97.479
KHHFSIME_CDS_4021	11447	unknown function	hypothetical protein	21	98.3588	100	86.364	98.611	97.917	97.917	100			99.306	99.306	98.611	97.917	98.611	98.611	98.611	98.611	99.306	98.611	99.306	100	99.306	99.306	99.306
KHHFSIME_CDS_4022	396	tail	minor tail protein	23	96.7263	98.181	88.301	98.09	98.636	98.636	97.954	91.223	88.374	97.23	98.636	98.045	96.044	98.045	98.09	98.09	98.09	98.045	98.363	98.136	98.909	97.135	97.772	94.679
KHHFSIME_CDS_4023	4154	moron, auxiliary metabolic gene and host takeover	acyl carrier protein	23	93.2978	99.074	91.975	96.914	95.679	95.679	80.757	80.442	81.388	94.136	98.457	99.074	80.757	97.222	98.765	98.765	98.765	97.84	96.605	96.296	92.593	98.765	87.013	88.889
KHHFSIME_CDS_4024	14608	unknown function	hypothetical protein	15	97.0729	99.593	87.805	98.374	98.78	98.78				91.057		99.593			99.593	99.593	99.593	99.593		98.374	98.374	98.374		88.618
KHHFSIME_CDS_4025	804	unknown function	hypothetical protein	23	97.5123	99.156	95.359	97.046	98.734	98.734	93.22	93.644	98.305	98.734	96.537	99.156	93.644	99.134	99.578	99.578	99.578	99.578	99.134	97.89	99.156	96.624	92.373	97.89
KHHFSIME_CDS_4026	5474	unknown function	hypothetical protein	22	91.6515	97.832	90.786	99.729	98.103	98.103	71.39	70.588	97.29		70.588	98.645	71.39	99.187	98.645	98.645	98.645	99.458	99.187	97.561	98.916	97.29	70.588	93.767
KHHFSIME_CDS_4027	4458	unknown function	hypothetical protein	12	98.355	99.676		99.676	99.029	99.029				99.029		97.735			97.735	97.735	97.735	97.411		98.706				96.764
KHHFSIME_CDS_4028	14464	moron, auxiliary metabolic gene and host takeover	membrane protein	21	94.648	99.444	88.235	98.864	97.778	97.778		89.205	98.333	74.576	88.636	98.295		97.778	98.889	98.889	98.889	98.889	98.889	98.295	98.333	98.295	96.023	73.295
KHHFSIME_CDS_4029	3041	other	cytidyltransferase	23	96.4977	99.778	85.556	97.111	98.667	98.667	96.444	92	95.89	98.444	90	98.222	92.889	97.556	97.556	97.556	97.556	98.222	97.556	97.333	98.667	97.333	99.556	96.889
KHHFSIME_CDS_4030	4260	unknown function	hypothetical protein	23	95.4353	98.544	88.646	96.361	96.361	96.361	98.69	87.591	95.924	94.032	98.836	96.798	87.045	95.924	95.924	95.924	95.924	94.905	98.253	97.38	99.418	97.817	97.089	91.266
KHHFSIME_CDS_4031	3843	lysis	Rz-like spanin	23	97.1559	99.306	89.236	99.306	98.611	98.611	99.653	87.676	86.879	95.035	100	100	90.78	100	99.653	99.653	99.653	100	99.306	99.306	100	99.653	98.958	93.31
KHHFSIME_CDS_4032	351	transcription regulation	RNA polymerase sigma factor	20	97.8869	98.516		97.301	97.571	97.571	99.854	92.297		98.111	99.055	98.246		99.46	99.055	99.055	99.055	98.92	98.246	98.516	97.571	97.571	97.436	94.332
KHHFSIME_CDS_4033	5426	unknown function	hypothetical protein	18	97.8305	99.859		97.881	99.153	99.153	96.624			95.64	96.203	99.859		96.624	99.011	99.011	99.011	97.609	98.588	99.576	88.559	99.859		98.729
KHHFSIME_CDS_4034	29969	unknown function	hypothetical protein	22	93.5218	100	81.041	90.217	98.188	98.188	99.27	92.029		75.362	99.27	99.638	89.13	98.551	100	100	100	75.725	98.551	90.58	73.913	100	99.275	98.551
KHHFSIME_CDS_4035	1510	moron, auxiliary metabolic gene and host takeover	superinfection exclusion	23	94.2586	97.826	85.404	93.884	93.272	93.272	92.966	87.156	87.54	91.743	92.661	98.777	98.471	93.578	98.471	98.471	98.471	94.801	93.578	96.636	91.743	98.777	95.342	95.107
KHHFSIME_CDS_4036	7348	lysis	endolysin	20	97.3788			99.029	98.382	98.382	99.029	88.35	87.055	98.382	96.764	98.706	99.353	99.353	98.706	98.706	98.706	99.029	98.706	98.706	94.822	99.029		98.382
KHHFSIME_CDS_4037	No_PHROG	unknown function	hypothetical protein	23	97.8218	97.817	89.484	97.817	99.603	99.603	99.206	93.907	93.548	98.768	98.81	99.196	97.817	99.206	98.81	98.81	98.81	98.214	98.413	98.611	97.817	99.008	97.619	99.008
KHHFSIME_CDS_4038	No_PHROG	unknown function	hypothetical protein	4	99.123														99.123	99.123	99.123				99.123
KHHFSIME_CDS_4039	2488	DNA, RNA and nucleotide metabolism	DNA helicase	23	96.9011	99.001	83.77	97.878	97.815	97.815	98.315	90.274	96.255	98.127	97.503	98.065	97.004	98.19	98.315	98.315	98.315	97.94	98.002	98.127	96.754	98.315	98.127	96.504
KHHFSIME_CDS_4040	6002	head and packaging	virion structural protein	23	98.173	99.524	83.095	98.929	99.167	99.167	99.167	97.024	97.5	98.333	98.929	99.167	98.929	99.167	98.69	98.69	98.69	99.524	99.167	99.286	98.452	99.167	99.524	98.69
KHHFSIME_CDS_4041	No_PHROG	unknown function	hypothetical protein	22	98.5165	97.163		98.582	100	100	97.872	88.636	99.291	98.582	100	98.582	98.582	98.582	100	100	100	99.291	98.582	100	97.872	98.582	98.582	98.582
KHHFSIME_CDS_4042	531	DNA, RNA and nucleotide metabolism	Rnase H	23	99.1588	99.588	91.358	99.588	100	100	99.177	96.296	100	98.765	100	99.588	100	99.588	99.588	99.588	99.588	100	99.177	100	99.588	99.588	100	99.588
KHHFSIME_CDS_4043	234	transcription regulation	late sigma transcription factor	23	97.9868	99.222	85.214	98.833	98.573	98.573	98.962	95.85	99.222	96.628	99.092	98.573	97.795	98.703	98.833	98.833	98.833	98.962	99.222	98.962	98.962	99.222	99.222	97.406
KHHFSIME_CDS_4044	100	DNA, RNA and nucleotide metabolism	SbcD-like subunit of palindrome specific endonuclease	23	96.4717	93.411	89.544	98.749	98.838	98.838	99.374	89.634	98.57	90.383	98.838	100	99.017	99.911	95.979	95.979	95.979	98.749	96.336	99.196	95.979	93.5	98.57	93.476
KHHFSIME_CDS_4045	77	DNA, RNA and nucleotide metabolism	SbcC-like subunit of palindrome specific endonuclease	23	96.2156	99.442	79.494	97.981	97.294	97.294	97.509	89.948	97.466	97.38	96.692	97.466	97.079	97.68	97.251	97.251	97.251	97.595	97.637	96.735	97.165	97.595	96.521	95.232
KHHFSIME_CDS_4046	464	unknown function	unknown function	22	98.8065	99.065	86.916	100	99.042	99.042	100		99.681	98.722	99.377	100	98.442	100	100	100	100	100	99.377	99.688	98.442	99.065	98.754	98.131
KHHFSIME_CDS_4047	4165	unknown function	hypothetical protein	23	96.8702	98.227	78.723	98.936	98.936	98.936	97.163	92.199	97.872	97.872	99.291	98.227	95.745	97.163	98.582	98.582	98.582	95.745	98.936	95.745	98.936	99.291	98.936	95.39
KHHFSIME_CDS_4048	600	unknown function	unknown function	23	99.0691	99.346	91.993	99.51	99.673	99.673	99.673	97.712	99.673	99.51	99.346	99.346	98.366	99.51	99.673	99.673	99.673	99.346	99.673	99.673	99.346	99.346	99.346	99.51
KHHFSIME_CDS_4049	3923	unknown function	hypothetical protein	23	96.8156	96.401	85.29	97.344	98.259	98.259	95.775	89.984	96.557	98.279	96.677	99.061	96.361	97.627	98.435	98.435	98.435	97.785	99.374	97.966	97.34	98.435	97.966	96.714
KHHFSIME_CDS_4050	5704	unknown function	hypothetical protein	9	97.3028	93.116		97.826			99.275		99.275	92.754			93.841						100		99.638		100
KHHFSIME_CDS_4051	1	integration and excision	integrase	5	98.5692						98.494				98.601		98.548	98.494							98.709
KHHFSIME_CDS_4052	4048	unknown function	hypothetical protein	23	97.4497	98.81	98.083	98.264	98.98	98.98	98.81	91.414	98.438	87.478	98.752	99.295	97.619	98.148	98.469	98.469	98.469	99.49	98.611	97.049	98.637	95.486	98.98	94.613
KHHFSIME_CDS_4053	No_PHROG	unknown function	hypothetical protein	5	97.9372							95.765		98.368		99.767		99.767										96.019
KHHFSIME_CDS_4054	858	transcription regulation	starvation-inducible transcriptional regulator	23	94.0185	96.045	91.808	93.503	91.525	91.525	99.153	91.808	94.633	89.266	95.763	93.22	92.978	96.61	97.175	97.175	97.175	91.808	96.285	91.525	96.61	88.983	97.175	90.678
KHHFSIME_CDS_4055	5429	DNA, RNA and nucleotide metabolism	DNA repair protein	23	97.8361	98.194	93.268	98.522	99.015	99.015	99.343	95.833	97.997	97.997	98.194	97.865	98.03	98.03	97.496	97.496	97.496	99.507	97.663	98.358	97.83	97.209	98.664	97.209
KHHFSIME_CDS_4056	47	DNA, RNA and nucleotide metabolism	DNA primase	23	95.8282	98.498	90.235	97.84	95.962	95.962	95.587	91.925	97.559	95.493	88.462	97.84	97.653	95.587	97.371	97.371	97.371	95.869	97.183	96.901	95.962	96.526	97.746	93.146
KHHFSIME_CDS_4057	4460	unknown function	hypothetical protein	23	96.8158	99.061	90.141	98.592	97.183	97.183	98.592	85.915	97.183	96.714	90.141	96.714	98.122	98.592	98.592	98.592	98.592	98.122	97.183	98.122	98.122	98.592	98.592	98.122
KHHFSIME_CDS_4058	3764	unknown function	hypothetical protein	23	98.8458	99.387	98.773	99.591	99.182	99.182	95.91	95.91	99.591	98.364	100	99.387	99.387	98.569	98.978	98.978	98.978	99.591	98.194	98.978	98.364	99.591	98.978	99.591
KHHFSIME_CDS_4059	No_PHROG	unknown function	hypothetical protein	6	99.78			99.67							100			100	99.67	99.67	99.67
KHHFSIME_CDS_4060	1224	head and packaging	endolysin	23	96.8464	99.748	88.539	97.985	98.616	98.616	96.981	93.199	99.243	96.855	97.987	98.613	98.868	99.119	99.245	99.245	99.245	99.371	80.227	99.119	97.61	95.334	99.245	94.458
KHHFSIME_CDS_4061	No_PHROG	unknown function	hypothetical protein	16	99.8662	98.901		100	100	100	100	98.958		100	100		100	100	100	100	100	100		100				100
KHHFSIME_CDS_4062	170	other	PhoH-like phosphate starvation-inducible	23	97.7255	98.695	91.459	98.221	99.644	99.644	98.458	95.967	98.695	98.221	94.543	98.695	96.797	98.102	98.339	98.339	98.339	98.814	97.272	98.577	97.983	98.102	98.458	96.323
KHHFSIME_CDS_4063	No_PHROG	unknown function	hypothetical protein	18	99.7076	100		100	99.123	99.123	100			100	97.368	100		100	100	100	100	100		100	100	100	99.123	100
KHHFSIME_CDS_4064	84	DNA, RNA and nucleotide metabolism	ribonucleoside-diphosphate reductase large subunit	23	97.3745	98.419	87.566	98.201	98.816	98.816	98.244	91.553	96.402	97.675	98.359	98.639	97.149	97.895	98.64	98.64	98.64	98.625	97.605	98.349	98.553	98.596	97.916	96.316
KHHFSIME_CDS_4065	86	DNA, RNA and nucleotide metabolism	ribonucleoside diphosphate reductase small subunit	23	97.585	99.004	87.047	98.551	99.361	99.361	98.175	92.603	97.917	96.804	97.917	98.641	97.554	98.822	98.188	98.188	98.188	98.46	98.46	98.822	98.279	97.826	98.279	98.007
KHHFSIME_CDS_4066	22	DNA, RNA and nucleotide metabolism	thioredoxin domain	23	97.6038	97.778	93.333	100	97.333	97.333	97.778	96	98.667	97.333	99.111	97.778	100	97.778	97.333	97.333	97.333	97.778	97.778	97.333	97.778	97.333	97.333	97.333
KHHFSIME_CDS_4067	3902	unknown function	hypothetical protein	23	89.1662	86.86	84.292	92.936	86.637	86.637	86.637	89.625	97.572	86.161	86.192	96.689	86.433	86.86	86.86	86.86	86.86	96.689	85.969	86.414	93.598	86.414	92.494	95.133
KHHFSIME_CDS_4068	19634	unknown function	hypothetical protein	23	94.6427	100	74.221	99.187	99.458	99.458	98.916	91.87	99.458	74.566	99.187	99.729	74.566	99.187	98.916	98.916	98.916	99.187	100	98.916	99.458	99.187	98.916	74.566
KHHFSIME_CDS_4069	43	tail	baseplate wedge subunit	23	97.0318	99.475	81.167	98.425	99.213	99.213	98.95	91.601	98.688	92.612	99.213	99.213	94.987	98.95	97.113	97.113	97.113	100	98.95	98.425	99.475	98.688	98.688	94.459
KHHFSIME_CDS_4070	No_PHROG	unknown function	hypothetical protein	15	98.0996	98.958		97.727	98.958	98.958	97.727		98.958	92.708	98.958	98.958							97.917	97.917	98.958	98.958	97.917	97.917
KHHFSIME_CDS_4071	430	tail	baseplate hub subunit and tail lysozyme	23	97.034	98.51	83.116	99.131	98.324	98.324	98.014	88.765	97.952	97.517	95.034	98.696	97.455	99.131	98.51	98.51	98.51	98.386	98.51	98.634	97.207	97.89	98.262	97.393
KHHFSIME_CDS_4072	No_PHROG	unknown function	hypothetical protein	11	99.1682		95.294		100	100	100							100				100	98.889	98.889	98.889	100	98.889
KHHFSIME_CDS_4073	No_PHROG	unknown function	hypothetical protein	12	97.2924						98.095				98.095	99.048	98.095		99.048	99.048	99.048	99.048	99.048	99.048	90			89.888
KHHFSIME_CDS_4074	9633	unknown function	hypothetical protein	23	97.6237	98.45	88.189	98.45	97.674	97.674	98.45	92.913	99.225	98.45	99.225	98.45	99.225	99.225	97.674	97.674	97.674	99.225	98.45	98.45	96.85	97.674	99.225	96.85
KHHFSIME_CDS_4075	150	tail	baseplate hub	23	97.9775	99.627	81.716	99.005	99.005	99.005	99.876	89.303	99.378	98.01	98.632	99.378	98.881	99.751	99.378	99.378	99.378	99.254	99.254	99.378	97.388	99.129	99.627	99.751
KHHFSIME_CDS_4076	3957	unknown function	hypothetical protein	23	97.2143	98.682	79.619	98.87	98.682	98.682	99.058	90.584	97.928	97.175	98.87	98.117	98.682	98.682	98.682	98.682	98.682	98.493	98.493	98.87	94.162	98.682	99.247	98.305
KHHFSIME_CDS_4077	3801	unknown function	hypothetical protein	23	97.004	98.16	82.822	97.751	97.751	97.751	97.137	92.843	97.751	96.933	98.364	96.933	98.978	98.569	97.955	97.955	97.955	97.137	98.978	98.569	96.933	98.16	98.16	97.546
KHHFSIME_CDS_4078	No_PHROG	unknown function	hypothetical protein	23	96.5341	97.409	83.938	97.064	97.237	97.237	97.755	94.301	96.546	98.446	97.237	97.237	95.759	97.409	97.409	97.409	97.409	97.409	96.891	97.582	97.409	97.409	97.409	96.373
KHHFSIME_CDS_4079	4696	unknown function	hypothetical protein	23	97.2623	97.643	80.135	98.653	98.653	98.653	98.316	95.286	98.316	99.327	98.653	98.653	94.949	98.653	98.653	98.653	98.653	97.306	98.653	98.653	98.653	95.286	98.316	98.316
KHHFSIME_CDS_4080	No_PHROG	unknown function	hypothetical protein	23	98.8331	99.145	80.87	100	100	100	100	100	99.145	98.291	99.145	100	99.13	100	99.145	99.145	99.145	100	100	100	100	100	100	100
KHHFSIME_CDS_4081	254	transcription regulation	late promoter transcriptional regulator	23	98.0242	97.938	88.235	98.969	97.595	97.595	98.969	96.564	99.313	98.969	98.969	98.969	97.938	98.969	98.625	98.625	98.625	97.938	97.938	98.969	98.282	98.969	98.625	98.969
KHHFSIME_CDS_4082	4100	unknown function	hypothetical protein	23	98.2427	98.333	90.833	97.917	99.583	99.583	98.75	98.333	98.75	99.167	98.333	97.917	97.917	97.917	99.167	99.167	99.167	98.333	98.75	97.917	98.333	98.75	98.333	98.333
KHHFSIME_CDS_4083	No_PHROG	unknown function	hypothetical protein	21	99.4374	100		98.925	98.925	98.925	100		98.925	98.936	100	98.925	98.925	100	100	100	100	98.925	98.925	98.925	100	98.925	100	100
KHHFSIME_CDS_4084	224	DNA, RNA and nucleotide metabolism	single strand DNA binding protein	23	97.3758	98.09	86.635	98.854	97.994	97.994	98.281	89.971	98.854	97.994	98.854	97.994	98.185	97.517	98.854	98.854	98.854	98.472	98.09	98.854	95.989	98.567	97.23	98.663
KHHFSIME_CDS_4085	36061	unknown function	hypothetical protein	21	90.5594	97.284	78.836	98.025	97.531	97.531	98.765			84.986	98.025	98.272	79.683	80.475	81.288	81.288	81.288	98.025	97.778	98.025	79.156	79.683	98.272	97.531
KHHFSIME_CDS_4086	3629	tail	tail tube protein	23	97.1393	98.148	85.948	97.603	98.148	98.148	98.693	93.246	98.475	97.93	98.366	97.93	98.366	97.168	97.712	97.712	97.712	97.495	98.257	98.584	95.752	98.257	98.366	96.187
KHHFSIME_CDS_4087	429	DNA, RNA and nucleotide metabolism	DNA end protector	23	97.8139	98.588	88.701	98.87	98.446	98.446	98.87	93.079	98.164	98.023	98.729	98.446	98.305	98.87	98.588	98.588	98.588	98.305	98.729	98.87	98.588	98.446	98.87	96.61
KHHFSIME_CDS_4088	4253	unknown function	hypothetical protein	14	97.8425			97.551			98.776		97.823	98.503	97.279		98.231	98.639	97.823	97.823	97.823		97.007	98.231	97.687			96.599
KHHFSIME_CDS_4089	4562	unknown function	hypothetical protein	23	98.0071	99.038	69.551	99.359	99.038	99.038	100	96.795	99.679	100	100	99.359	99.359	99.679	99.679	99.679	99.679	99.359	98.718	99.359	100	99.359	99.359	98.077
KHHFSIME_CDS_4090	3905	unknown function	hypothetical protein	23	97.315	99.013	78.595	99.013	98.575	98.575	98.794	92.654	96.491	98.026	99.232	98.246	98.355	98.355	98.355	98.355	98.355	98.355	97.149	98.794	98.575	98.575	98.904	98.904
KHHFSIME_CDS_4091	800	head and packaging	terminase small subunit	23	97.3162	98.044	91.209	97.875	97.949	97.949	98.59	91.855	97.392	96.154	97.308	97.949	97.001	98.305	98.333	98.333	98.333	97.949	97.436	98.077	98.462	98.044	97.392	98.333
KHHFSIME_CDS_4092	3676	DNA, RNA and nucleotide metabolism	thymidylate synthase	23	97.2631	96.04	89.474	97.701	98.276	98.276	98.18	89.25	97.126	97.595	98.659	98.659	97.51	98.18	97.878	97.878	97.878	98.851	97.893	98.659	97.878	98.276	98.276	98.659
KHHFSIME_CDS_4093	139	other	deoxynucleoside monophosphate kinase	23	91.0973	97.178	96.257	98.236	97.707	97.707	98.765	74.216	98.765	75.048	97.707	98.236	75.238	98.06	76.337	76.337	76.337	98.06	76.337	97.354	96.825	97.707	98.765	98.06
KHHFSIME_CDS_4094	173	DNA, RNA and nucleotide metabolism	nucleoside triphosphate pyrophosphohydrolase	10	97.9207	99.279	84.973		99.82	99.82	99.099		99.099		98.919	99.64						99.279			99.279
KHHFSIME_CDS_4095	3839	unknown function	hypothetical protein	23	95.7933	91.379	89.847	98.459	100	100	94.466	82.274	95.183	96.146	100	99.807	98.844	98.844	95.183	95.183	95.183	95.183	98.073	99.422	98.651	99.037	93.256	88.825
KHHFSIME_CDS_4096	97	other	UvsX-like recombinase	23	96.8039	72.804	88.306	98.803	99.632	99.632	98.895	91.897	98.987	97.882	98.711	98.619	98.803	98.435	98.895	98.895	98.895	98.527	98.987	98.711	98.987	98.711	98.066	96.409
KHHFSIME_CDS_4097	3998	unknown function	hypothetical protein	23	98.7332	96.923	91.515	98.485	99.394	99.394	99.697	96.364	100	98.485	100	99.091	99.697	99.697	99.394	99.394	99.394	99.697	99.697	99.697	97.879	99.697	99.697	97.576
KHHFSIME_CDS_4098	19	DNA, RNA and nucleotide metabolism	DnaB-like replicative helicase	23	97.9462	99.16	84.972	98.95	99.16	99.16	99.44	93.207	99.02	98.599	98.81	99.16	98.389	99.16	99.16	99.16	99.16	99.16	97.969	98.95	98.529	98.599	99.16	95.728
KHHFSIME_CDS_4099	3733	unknown function	hypothetical protein	23	98.9518	100	86.905	99.702	100	100	100	91.964	100	99.107	99.702	100	99.702	100	100	100	100	100	100	100	100	100	100	98.81
KHHFSIME_CDS_4100	639	transcription regulation	transcriptional regulator	23	98.6646	99.683	88.963	99.683	99.048	99.048	99.048	96.508	99.365	98.73	99.365	99.683	98.73	99.048	99.683	99.683	99.683	99.365	99.048	99.365	99.683	99.365	99.048	97.46
KHHFSIME_CDS_4101	No_PHROG	unknown function	hypothetical protein	20	97.7954	98.925		97.849	100	100	96.774		97.849	95.699	96.774	96.774		97.849	97.849	97.849	97.849	97.849	97.849	97.849	97.849	100	96.774	95.699
KHHFSIME_CDS_4102	4736	other	L-glutamine-D-fructose-6-phosphate aminotransferase	23	97.1261	98.827	90.787	98.995	98.995	98.995	98.995	88.221	98.157	88.629	99.246	98.744	97.99	98.325	99.079	99.079	99.079	98.66	98.995	98.744	98.827	89.883	99.162	97.487
KHHFSIME_CDS_4103	38566	unknown function	hypothetical protein	23	96.8233	97.163	85.816	96.454	97.163	97.163	97.872	83.673	98.582	97.872	97.872	97.163	97.872	98.582	98.582	98.582	98.582	97.872	98.582	97.872	97.872	98.582	99.291	97.872
KHHFSIME_CDS_4104	4789	unknown function	hypothetical protein	23	98.1427	98.122	91.08	99.061	99.531	99.531	99.061	95.305	98.592	99.531	98.122	98.592	97.653	100	98.592	98.592	98.592	97.653	98.122	99.531	98.592	99.531	100	93.897
KHHFSIME_CDS_4105	8918	unknown function	hypothetical protein	12	97.4172		92.69		97.953	97.953						99.123		98.246	97.953	97.953	97.953			98.246		97.953	99.123	93.86
KHHFSIME_CDS_4106	20315	unknown function	hypothetical protein	22	97.189	95.238	73.077	97.884	99.471	99.471	95.238		98.413	98.413	96.825	98.942	100	98.942	100	100	100	95.238	97.884	99.471	99.471	95.767	99.471	98.942
KHHFSIME_CDS_4107	5022	unknown function	hypothetical protein	19	95.3507		77.485	98.83	98.4	98.4		70.997		97.333		92.69	98.133	98.4	99.733	99.733	99.733	97.953	97.333	98.133	98.148	98.133	97.067	95.029
KHHFSIME_CDS_4108	1203	unknown function	hypothetical protein	17	96.1066			95.238	98.522	98.522		89.655				93.75	94.089	97.862	97.373	97.373	97.373	97.701	94.91	97.044	98.194	98.358	94.91	92.939
KHHFSIME_CDS_4109	11433	moron, auxiliary metabolic gene and host takeover	membrane protein	17	91.8004			90.553	91.979	91.979		84.973				92.294	93.728	93.369	91.444	91.444	91.444	92.652	93.907	93.548	91.8	91.979	93.728	89.785
KHHFSIME_CDS_4110	No_PHROG	unknown function	hypothetical protein	8	96.785							90.164				98.907		98.87	97.814	97.814	97.814			99.454				93.443
KHHFSIME_CDS_4111	114	DNA, RNA and nucleotide metabolism	ATP-dependent DNA ligase	23	96.5015	98.028	82.746	98.028	98.594	98.594	97.113	89.662	97.606	97.465	98.028	97.535	97.465	97.746	97.606	97.606	97.606	97.606	98.101	97.254	96.62	97.465	97.609	93.451
KHHFSIME_CDS_4112	14593	unknown function	hypothetical protein	5	97.4194				99.785	99.785		88.817											99.14				99.57
KHHFSIME_CDS_4113	12914	moron, auxiliary metabolic gene and host takeover	membrane protein	23	88.9141	88.372	83.398	87.209	100	100	87.597	87.597	87.984	93.023	87.597	87.209	87.984	87.597	87.597	87.597	87.597	87.597	90.31	87.209	87.209	87.597	90.31	86.434
KHHFSIME_CDS_4114	4600	unknown function	hypothetical protein	23	97.6733	98.467	75.595	99.234	100	100	98.814	95.019	98.467	97.701	100	99.209	99.234	98.851	98.851	98.851	98.851	99.234	99.234	99.545	100	98.814	99.234	93.281
KHHFSIME_CDS_4115	269	DNA, RNA and nucleotide metabolism	DNA helicase loader	23	96.3266	97.134	80.543	98.19	98.492	98.492	97.888	91.528	96.833	96.983	97.436	97.134	97.587	96.833	97.587	97.587	97.587	97.134	97.888	95.777	97.285	97.285	97.738	94.57
KHHFSIME_CDS_4116	3799	unknown function	hypothetical protein	23	95.7783	97.986	87.915	98.238	96.828	96.828	96.928	84.708	97.986	86.858	98.087	98.389	96.526	97.986	97.835	97.835	97.835	98.338	96.979	98.238	97.885	97.835	98.59	86.268
KHHFSIME_CDS_4117	350	tail	tail protein	23	97.7054	98.632	84.521	98.344	98.2	98.2	99.136	94.744	98.992	98.632	98.632	98.416	97.336	98.632	98.992	98.992	98.992	98.704	98.704	98.992	98.56	98.344	98.56	95.968
KHHFSIME_CDS_4118	232	tail	baseplate wedge subunit	23	97.9976	99.642	83.692	99.462	98.746	98.746	99.462	92.294	99.642	98.746	100	98.566	98.925	99.104	99.104	99.104	99.104	98.746	98.925	99.462	99.283	99.462	99.462	94.265
KHHFSIME_CDS_4119	230	tail	baseplate tail tube cap	23	97.6131	98.452	91.228	97.523	97.73	97.73	99.381	92.26	98.246	99.071	99.381	98.349	94.634	98.968	98.762	98.762	98.762	96.698	98.452	98.865	97.833	98.865	98.762	96.388
KHHFSIME_CDS_4120	218	connector	head closure	23	96.09	97.087	84.951	98.867	99.191	99.191	97.249	89.644	92.271	96.117	99.353	99.353	90.291	99.353	96.926	96.926	96.926	97.249	97.249	97.573	98.867	94.498	97.735	93.204
KHHFSIME_CDS_4121	926	unknown function	hypothetical protein	20	97.9557	100	78.534	99.107	98.214	98.214	100		100		98.99	99.495		99.107	100	100	100	99.107	100	99.107	98.214	92.424	99.107	99.495
KHHFSIME_CDS_4122	3707	moron, auxiliary metabolic gene and host takeover	membrane-flanked domain	23	96.9844	99.755	85.049	99.02	99.265	99.265	99.51	83.824	98.775	97.549	99.51	98.529	87.01	99.51	98.775	98.775	98.775	98.284	98.284	99.02	99.02	94.853	99.51	98.775
KHHFSIME_CDS_4123	174	DNA, RNA and nucleotide metabolism	dCMP deaminase	23	95.7927	98.028	80.814	98.619	98.422	98.422	97.83	78.824	98.028	95.661	97.436	97.239	98.028	97.239	97.436	97.436	97.436	95.266	98.422	98.817	98.028	93.886	97.239	94.675
KHHFSIME_CDS_4124	4059	unknown function	hypothetical protein	23	96.673	97.971	83.768	97.971	98.261	98.261	97.681	91.304	97.391	98.551	97.681	96.812	98.551	98.551	95.942	95.942	95.942	98.551	95.362	97.971	97.681	97.101	98.551	97.681
KHHFSIME_CDS_4125	4677	unknown function	hypothetical protein	23	96.8488	98.485	85.101	98.99	98.99	98.99	98.737	85.859	98.99	88.889	99.242	99.242	98.99	99.242	99.242	99.242	99.242	98.99	98.737	98.737	97.475	88.131	98.99	98.99
KHHFSIME_CDS_4126	1238	moron, auxiliary metabolic gene and host takeover	phosphoheptose isomerase	22	98.1426	97.849		98.118	98.925	98.925	98.118	97.581	98.925	97.312	98.118	98.118	98.118	98.387	97.849	97.849	97.849	98.387	98.118	99.462	96.237	98.387	98.118	98.387
KHHFSIME_CDS_4127	2531	unknown function	hypothetical protein	22	97.0921	97.98	91.582	95.96	97.643	97.643	98.99	96.97	97.306	97.643	100	96.633	97.306	96.97	96.97	96.97	96.97	98.316	96.97	95.286	95.96	98.316		97.643
KHHFSIME_CDS_4128	255	DNA, RNA and nucleotide metabolism	exonuclease	23	96.8897	97.671	86.349	98.254	97.937	97.937	90.816	90.83	97.619	98.69	98.981	98.571	90.684	97.962	98.889	98.889	98.889	98.73	98.836	98.73	98.253	98.73	97.962	98.253
KHHFSIME_CDS_4129	335	other	phosphatase	23	96.7689	99.175	87.874	97.508	98.185	98.225	90.264	90.099	98.02	98.35	99.01	99.01	90.099	98.68	98.82	98.82	98.82	97.133	98.35	98.482	96.04	98.515	97.855	98.35
KHHFSIME_CDS_4130	5593	unknown function	hypothetical protein	17	97.0959	99.123		98.246	98.246	98.246	91.667	93.86	97.368	96.053	98.246	99.123	91.667	98.684					98.684		94.488	98.684	99.561	98.684
KHHFSIME_CDS_4131	5924	unknown function	hypothetical protein	2	89.9155								89.831										90
KHHFSIME_CDS_4132	839	unknown function	hypothetical protein	23	96.5323	98.519	84.444	99.012	98.765	98.765	87.407	87.16	99.259	97.778	99.506	99.012	87.407	99.012	98.765	98.765	98.765	98.519	98.765	98.025	98.765	98.025	97.778	98.025
KHHFSIME_CDS_4133	3362	unknown function	hypothetical protein	23	96	97.872	75.862	98.73	98.095	98.095	97.46	80.189	98.73	97.872	97.872	97.518	95.745	97.46	97.163	97.163	97.163	98.582	97.872	97.872	97.163	97.778	97.872	97.872
KHHFSIME_CDS_4134	2241	unknown function	hypothetical protein	23	97.7109	98.282	82.746	99.656	98.969	98.969	99.313	93.814	97.595	98.282	97.938	98.282	95.533	99.313	98.625	98.625	98.625	98.282	99.313	99.313	98.625	99.656	98.625	98.969
KHHFSIME_CDS_4135	551	DNA, RNA and nucleotide metabolism	DNA topoisomerase II	23	95.3397	94.637	89.195	97.372	97.528	97.528	97.175	91.172	94.848	98.305	95.625	96.469	93.807	96.751	94.425	94.425	94.425	97.528	94.824	97.316	94.848	94.637	94.348	95.625
KHHFSIME_CDS_4136	543	DNA, RNA and nucleotide metabolism	DNA topoisomerase II large subunit	23	97.2152	97.593	89.953	97.802	98.221	98.221	96.703	93.145	97.75	98.064	97.488	97.802	98.116	98.587	97.384	97.384	97.384	97.855	97.331	97.907	97.436	98.325	98.168	97.331
KHHFSIME_CDS_4137	1247	other	MazG-like pyrophosphatase	11	85.8627							86.854	86.228	86.072	86.228		84.82		85.514	85.514	85.514	85.915	86.541		85.29
KHHFSIME_CDS_4138	16227	head and packaging	virion structural protein	23	97.191	98.354	95.473	97.942	97.531	97.531	97.531	95.473	98.354	98.354	97.737	98.148	95.679	97.737	96.914	96.914	96.914	97.531	97.531	97.325	95.679	97.737	97.325	95.679
KHHFSIME_CDS_4139	4835	unknown function	hypothetical protein	23	95.4709	96.354	72.917	95.833	96.875	96.875	96.354	95.833	96.875	97.396	96.354	95.833	95.312	96.354	96.875	96.875	96.875	96.354	96.875	97.917	96.354	96.875	95.833	95.833
KHHFSIME_CDS_4140	4164	DNA, RNA and nucleotide metabolism	histone family DNA-binding	9	96.681			99.153	93.201	93.201				98.985			97.8						93.035	97.97			99.153	97.631
KHHFSIME_CDS_4141	4805	unknown function	hypothetical protein	23	98.7467	98.649	90.991	99.099	100	100	99.099	99.55	99.099	100	98.649	97.297	98.649	98.649	99.099	99.099	99.099	98.649	99.099	100	99.099	98.649	99.099	99.55
KHHFSIME_CDS_4142	215	head and packaging	structural protein with Ig domain	23	96.4341	97.901	71.81	97.654	98.025	98.025	97.901	91.605	98.272	98.519	98.272	98.025	97.901	98.025	97.901	97.901	97.901	98.519	98.025	97.531	97.037	98.025	98.395	94.815
KHHFSIME_CDS_4143	407	unknown function	hypothetical protein	23	99.4248	100	92.112	100	100	100	99.746	98.473	100	98.728	98.728	100	100	99.746	100	100	100	100	100	99.746	100	100	100	99.491
KHHFSIME_CDS_4144	3795	unknown function	hypothetical protein	23	96.253	97.546	77.616	97.955	97.342	97.342	96.933	92.025	97.137	97.342	97.546	98.16	96.933	97.342	96.728	96.728	96.728	96.933	97.342	97.751	97.955	97.955	97.751	96.728
KHHFSIME_CDS_4145	No_PHROG	unknown function	hypothetical protein	19	98.4651	97.917		100			97.917		96.875	100	98.958	97.917	97.917	98.958	97.917	97.917	97.917	97.917	97.917	100	97.917	97.917	100	98.958
KHHFSIME_CDS_4146	3803	lysis	RIIB lysis inhibitor	23	96.2335	97.858	88.038	97.795	97.559	97.559	92.361	88.573	97.795	97.543	92.88	96.975	96.66	97.543	97.669	97.669	97.669	97.606	97.543	97.795	97.101	97.921	97.669	95.589
KHHFSIME_CDS_4147	3661	lysis	RIIA lysis inhibitor	23	96.7246	98.332	78.719	98.114	98.259	98.259	87.948	91.803	98.368	98.477	98.223	98.368	98.332	98.513	98.44	98.44	98.44	98.368	98.839	98.404	97.642	98.585	98.404	97.388
KHHFSIME_CDS_4148	3959	unknown function	hypothetical protein	23	95.815	100	88.104	98.23	85.337	85.337	90.448	90.448	97.345	97.321	96.726	98.214	99.115	99.705	99.705	99.705	99.705	85.1	100	98.214	97.935	99.705	99.41	97.935
KHHFSIME_CDS_4149	9000	unknown function	hypothetical protein	22	98.4	97.619		98.81	97.576	97.576	97.024	97.024	98.214	98.81	98.81	98.214	98.81	98.214	98.81	98.81	98.81	98.81	98.81	98.214	99.405	98.81	98.81	98.81
KHHFSIME_CDS_4150	4377	unknown function	hypothetical protein	11	95.4554		78.829				95.89	95.89		97.664	98.174	98.174							98.63	96.804		97.26	96.804	95.89
KHHFSIME_CDS_4151	4168	unknown function	hypothetical protein	13	95.7997	98.3					88.838		92.736		94.343	96.33	92.89	93.354	97.836	97.836	97.836	99.073	99.694			96.33
KHHFSIME_CDS_4152	3810	other	acetyltransferase	1	99.76													99.76
KHHFSIME_CDS_4153	4236	unknown function	hypothetical protein	22	88.0092	86.454	88.333	84.615	79.639	79.639	90.476		91.19	93.095	84.375	91.667	81.282	89.17	91.667	91.667	91.667	91.19	84.856	84.375	84.615	92.143	91.429	92.658
KHHFSIME_CDS_4154	1383	head and packaging	virion structural protein	23	96.9043	97.5	91.844	96.797	97.153	97.153	97.153	93.929	97.509	95.745	97.153	97.509	96.263	96.786	99.27	98.577	98.577	98.754	98.932	96.25	97.509	95.73	97.865	94.84
KHHFSIME_CDS_4155	2087	unknown function	hypothetical protein	23	97.038	97.626	92.033	97.711	97.619	97.619	98.168	91.941	98.077	98.535	97.344	98.077	96.337	98.443	97.894	97.894	97.894	97.802	97.985	98.077	98.443	94.322	98.626	93.407
KHHFSIME_CDS_4156	5047	unknown function	hypothetical protein	21	89.294		81.108	98.462	99.744	99.744	87.245	85.678	99.231	92.564	86.99	86.99	86.735	86.445	87.245	87.245	87.245	86.735		88.01	86.99	80.769	98.974	81.026
KHHFSIME_CDS_4157	3271	unknown function	hypothetical protein	23	95.7184	97.373	91.544	96.798	96.305	96.305	96.305	88.235	96.47	97.044	96.552	97.619	96.223	87.918	97.209	97.209	97.209	96.634	96.47	96.962	97.126	95.813	96.962	95.238
KHHFSIME_CDS_4158	No_PHROG	unknown function	hypothetical protein	23	93.7409	95.17	82.698	95.15	94.318	94.318	95.385	89.935	95.455	96.536	94.462	94.318	95.17	88.961	94.886	94.886	94.886	94.318	95.17	94.318	94.886	92.614	94.886	93.314
KHHFSIME_CDS_4159	No_PHROG	unknown function	hypothetical protein	2	97.8495			95.699						100
KHHFSIME_CDS_4160	4409	other	guanylate kinase	22	96.4992	98.075	85.131	97.282	98.079	98.079	97.514	92.525		97.966	97.622	97.169	95.47	97.055	97.508	97.508	97.508	96.829	97.395	98.075	97.395	95.141	97.508	96.149
KHHFSIME_CDS_4161	3911	unknown function	hypothetical protein	19	98.2873	98.394		98.795	99.197	99.197	98.394		99.585		97.992	99.598	87.149	99.197	98.795	98.795	98.795	99.197	98.394	99.598	99.197		97.992	99.197
KHHFSIME_CDS_4162	420	unknown function	unknown function	23	97.5078	98.99	82.314	98.737	98.485	98.485	98.99	89.912	98.737	98.864	98.99	99.116	98.864	98.99	98.737	98.737	98.737	99.116	98.864	98.737	98.106	95.96	99.116	97.096
KHHFSIME_CDS_4163	3748	unknown function	hypothetical protein	23	90.36	88.128	79.921	89.408	90.343	90.343	90.966	68.349	90.966	97.151	90.654	99.145	90.343	88.474	90.654	90.654	90.654	98.291	100	97.151	90.966	88.785	87.215	89.72
KHHFSIME_CDS_4164	262	DNA, RNA and nucleotide metabolism	DNA polymerase	23	97.201	98.131	90.524	97.862	97.497	97.497	97.598	93.427	98.198	96.993	98.065	98.632	97.764	98.031	98.565	98.565	98.565	98.165	98.198	98.062	97.931	94.661	97.998	94.695
KHHFSIME_CDS_4165	2524	unknown function	hypothetical protein	23	98.5657	99.302	90.925	99.127	99.127	99.127	98.953	96.859	98.953	98.778	99.127	99.127	98.953	99.476	99.127	99.127	99.127	98.953	99.127	99.127	98.778	98.429	98.953	98.429
KHHFSIME_CDS_4166	4732	unknown function	hypothetical protein	23	97.1219	97.653	94.366	99.061	100	100	98.592	92.019	98.592	96.244	100	98.122	99.061	100	94.366	94.366	94.366	100	99.531	99.061	93.427	93.897	97.183	93.897
KHHFSIME_CDS_4167	4823	unknown function	hypothetical protein	23	96.8611	94.766	92.655	96.591	97.746	97.746	97.538	90.634	98.712	98.674	94.49	97.746	97.917	98.229	99.242	99.242	99.242	94.49	98.106	98.485	98.485	93.182	95.592	98.295
KHHFSIME_CDS_4168	4687	unknown function	hypothetical protein	5	92.8914		90.055	94.475						94.107												92.634		93.186
KHHFSIME_CDS_4169	6044	unknown function	hypothetical protein	4	97.9167			99.731						99.194												94.624		98.118
KHHFSIME_CDS_4170	3852	unknown function	hypothetical protein	23	97.0183	97.792	86.86	99.777	98.234	98.234	98.675	91.611	96.689	97.351	97.792	98.234	96.026	98.234	98.234	98.234	98.234	96.247	99.117	98.013	98.441	94.481	98.886	96.026
KHHFSIME_CDS_4171	7093	other	threonine dehydratase	23	95.7552	96.73	93.407	95.474	97.5	97.5	96.171	88.087	97.264	97.035	97.256	96.932	87.467	98.425	98.439	98.439	98.439	96.084	97.574	97.347	96.084	90.949	97.17	92.596
KHHFSIME_CDS_4172	4050	unknown function	hypothetical protein	23	92.543	97.788	90.302	95.893	95.323	95.323	97.31	83.57	96.889	95.111	97.785	88.468	90.893	85.851	87.52	87.52	87.52	97.31	98.222	87.52	98.576	88.152	97.333	88.31
KHHFSIME_CDS_4173	No_PHROG	unknown function	hypothetical protein	7	99.491			98.805	99.609	99.609	100					99.203								99.609			99.602
KHHFSIME_CDS_4174	No_PHROG	unknown function	hypothetical protein	14	98.3929	98.901		98.901	98.901	98.901	98.901		100		98.02	97.727	92.308	100	98.901				98.02		98.02		100
KHHFSIME_CDS_4175	No_PHROG	unknown function	hypothetical protein	9	98.3473	99.174		97.796	98.898	98.898	97.521				97.521	96.97							99.174		99.174
KHHFSIME_CDS_4176	755	DNA, RNA and nucleotide metabolism	RNA ligase	20	95.9159	97.512	91.414	100	90.066	90.066	97.656		90.576	97.906	97.656	99.219	100	100	100	100	100	100	89.404	100			89.933	86.911
KHHFSIME_CDS_4177	No_PHROG	unknown function	hypothetical protein	14	98.485			98.485	100	100				100			100	96.97	96.97	96.97	96.97	100	96.97	100			100	95.455
KHHFSIME_CDS_4178	959	DNA, RNA and nucleotide metabolism	HNH endonuclease	1	86.473								86.473
KHHFSIME_CDS_4179	No_PHROG	unknown function	hypothetical protein	21	98.5475	100	72.549	100	100	100	100		100	100	100	98.969	100	100	100	100	100	100	100	100	98.99		100	98.99
KHHFSIME_CDS_4180	No_PHROG	unknown function	hypothetical protein	23	98.8582	100	94.203	100	100	100	100	96.296	99.405	99.291	100	100	100	100	100	100	100	100	100	100	99.405	86.923	99.405	98.81
KHHFSIME_CDS_4181	No_PHROG	unknown function	hypothetical protein	16	98.2861	99.18	94.34	99.18	99.18	99.18	99.18		94.34		99.18		99.18		99.18	99.18	99.18		99.18		98.113		100	94.805
KHHFSIME_CDS_4182	No_PHROG	unknown function	hypothetical protein	10	99.6204		100						100			100		100				100		100	99.123	98.851	99.115	99.115
KHHFSIME_CDS_4183	No_PHROG	unknown function	hypothetical protein	2	92.603		87.129																				98.077
KHHFSIME_CDS_4184	No_PHROG	unknown function	hypothetical protein	7	96.5763			96.377						92.754								98.54	98.551	97.08			97.08	95.652
KHHFSIME_CDS_4185	No_PHROG	unknown function	hypothetical protein	11	99.1941			98.113							98.113	99.057			99.359	99.359	99.359	100	100	100		99.057		98.718
KHHFSIME_CDS_4186	No_PHROG	unknown function	hypothetical protein	3	99.1453											98.718								100		98.718
KHHFSIME_CDS_4187	No_PHROG	unknown function	hypothetical protein	3	97.222														97.222	97.222	97.222
KHHFSIME_CDS_4188	No_PHROG	unknown function	hypothetical protein	10	98.0508		98.925	97.468			98.734	96.774		98.901				95.082	98.925	98.925	98.925							97.849
KHHFSIME_CDS_4189	No_PHROG	unknown function	hypothetical protein	3	100									100													100	100
KHHFSIME_CDS_4190	No_PHROG	unknown function	hypothetical protein	6	99.2067		99.048							99.048	99.048								99.048				100	99.048
KHHFSIME_CDS_4191	38060	unknown function	hypothetical protein	14	95.9534	99.51	78.846				99.315	88.514		99.51		99.315		99.02	99.31	99.31	99.31				91.379	99.315	99.315	91.379
KHHFSIME_CDS_4192	No_PHROG	unknown function	hypothetical protein	23	98.4253	98.851	97.778	98.039	99.425	99.425	98.039	98.851	97.701	97.549	98.276	98.529	99.425	98.276	98.529	98.529	98.529	98.276	97.701	99.425	98.039	98.039	98.276	98.276
KHHFSIME_CDS_4193	3788	unknown function	hypothetical protein	23	78.9269	76.342	73.694	75.839	75.671	75.671	76.342	79.803	76.342	76.51	76.174	76.678	76.174	76.174	76.51	76.51	76.51	76.174	76.678	97.537	76.51	95.238	76.342	95.895
KHHFSIME_CDS_4194	219	tail	baseplate wedge subunit	23	94.7715	95.602	81.884	95.702	95.802	95.802	95.352	89.955	95.502	96.302	95.902	96.152	95.002	95.852	95.623	95.623	95.623	95.752	95.002	96.352	94.853	95.452	95.652	95.002
KHHFSIME_CDS_4195	3465	connector	head closure Hc2	23	96.0095	96.596	84.39	96.714	96.479	96.479	96.362	92.019	96.714	98.357	95.305	98.005	96.479	97.066	96.479	96.479	96.479	97.887	96.479	96.948	97.535	96.831	96.831	95.305
KHHFSIME_CDS_4196	9648	tail	tail protein	23	92.5578	94.025	70.515	95.378	93.123	93.123	93.461	89.64	93.461	96.89	90.909	94.263	93.348	94.476	93.461	93.461	93.461	95.375	93.01	95.215	94.589	90.981	93.123	93.541
KHHFSIME_CDS_4197	9383	tail	tail protein	1	98.08																			98.08
KHHFSIME_CDS_4198	No_PHROG	unknown function	hypothetical protein	1	100																			100
KHHFSIME_CDS_4199	18522	tail	tail protein	0	0
KHHFSIME_CDS_4200	16586	tail	tail fiber protein	0	0
KHHFSIME_CDS_4201	7836	unknown function	hypothetical protein	0	0
KHHFSIME_CDS_4202	22037	tail	tail spike protein	0	0
KHHFSIME_CDS_4203	No_PHROG	unknown function	hypothetical protein	0	0
KHHFSIME_CDS_4204	22037	tail	tail spike protein	1	85.261							85.261
KHHFSIME_CDS_4205	5073	tail	tail fiber protein	23	95.7953	96.404	83.905	97.582	96.735	96.735	97.251	92.147	96.549	97.644	94.792	96.694	96.074	96.487	96.632	96.632	96.632	96.652	96.322	97.623	96.115	95.991	96.508	95.185
KHHFSIME_CDS_4206	3961	unknown function	hypothetical protein	23	96.8914	98.374	77.679	97.561	98.374	98.374	98.374	93.51	98.374	96.951	97.764	99.187	97.764	97.561	97.967	97.967	97.967	98.78	98.171	97.764	98.374	96.545	98.78	96.341
KHHFSIME_CDS_4207	211	connector	head-tail adaptor Ad2	23	97.4248	97.875	87.118	98.406	98.406	98.406	98.274	95.086	98.274	98.539	98.141	97.477	97.742	97.477	98.008	98.008	98.008	98.406	98.274	98.406	98.274	98.141	98.141	95.883
KHHFSIME_CDS_4208	679	connector	head closure Hc2	23	96.476	97.083	88.889	97.083	96.667	96.667	96.693	94.312	96.944	96.958	96.806	97.222	97.083	97.222	96.528	96.528	96.528	96.944	96.944	97.354	96.958	96.806	97.639	97.09
KHHFSIME_CDS_4209	227	tail	tail sheath stabilizer	23	97.8852	97.854	88.841	98.856	98.999	98.999	99.142	94.134	98.283	98.999	98.283	98.712	99.142	98.856	98.712	98.712	98.712	98.283	98.999	98.712	97.282	98.283	98.999	95.565
KHHFSIME_CDS_4210	735	head and packaging	terminase small subunit	23	97.3234	98.649	89.79	98.048	98.799	98.799	98.198	88.288	97.447	98.198	97.147	98.198	97.598	98.198	98.498	98.498	98.498	97.898	98.799	98.799	97.898	97.748	97.598	96.847

## Sheet: count by function
Strain	GenBank accession no.	connector	DNA, RNA and nucleotide metabolism	head and packaging	integration and excision	lysis	moron, auxiliary metabolic gene and host takeover	other	tail	transcription regulation	unknown function
P01	OR387546.1	4	31	14	1	4	8	16	20	5	133
0507-KN2-1	AB797215.1	4	35	14	0	3	9	16	20	5	124
vB_Sru_IME250	KX147096.1	4	33	14	0	3	8	13	20	5	132
vB_KqM-Westerburg	LR881137.1	4	33	14	0	4	8	14	19	5	140
vB_KqM-Bilbo	LR881138.1	4	31	14	0	5	8	15	22	5	133
vB_KqM-LilBean	LR881139.1	4	31	14	0	5	8	16	22	5	133
Menlow	MG428990.1	4	32	15	0	4	8	16	19	5	125
May	MG428991.1	4	34	15	0	5	8	16	18	5	129
vB_KpnM_KpS110	MG770379.1	4	40	14	0	4	9	11	18	4	117
vB_EcoM_KWBSE43-6	MK373783.1	4	33	14	1	4	8	14	20	5	143
Magnus	MN045230.1	4	32	15	0	4	8	15	19	5	126
UPM 2146	MN478483.1	4	31	16	0	4	10	16	20	5	134
PWKp5	MZ634341.1	4	34	14	0	4	10	12	19	4	132
vB_KpnM-20	MZ826764.1	4	30	15	0	4	8	17	18	5	127
K751	ON202820.1	4	31	15	0	4	8	13	21	5	139
T751	ON323462.1	4	31	14	0	4	8	13	21	5	141
T765	ON399185.1	4	31	14	0	4	8	13	21	5	141
vB_KpnS_MDA2066	OP558003.1	4	33	15	0	4	9	14	20	5	128
KZag1	OR502445.1	4	35	14	0	4	9	12	19	5	130
KP6	OR882092.1	4	33	14	0	4	8	14	21	5	137
cp18	OX335402.1	4	31	15	0	4	8	12	20	5	134
cp21	OX335403.1	4	32	15	0	4	8	15	20	6	130
cp19	OX335405.1	4	33	14	0	3	10	14	19	5	131
cp16	OX335416.1	4	32	14	0	4	8	15	19	5	138
	Mean count	4	32.5833	14.4167	0.0833333	4	8.41667	14.25	19.7917	4.95833	132.375

## Sheet: count by product
Strain	GenBank accession no.	acetyltransferase	acyl carrier protein	anti-CRISPR protein	antimicrobial peptide resistance and lipid A acylation protein PagP	ATP-dependent DNA ligase	baseplate hub	baseplate hub subunit and tail lysozyme	baseplate tail tube cap	baseplate wedge subunit	central tail fiber J	clamp loader of DNA polymerase	colanic acid degradation	cysteine dioxygenase	cytidyltransferase	DarB-like antirestriction	dCMP deaminase	deoxynucleoside monophosphate kinase	dihydrofolate reductase	DNA binding protein	DNA end protector	DNA helicase	DNA helicase loader	DNA polymerase	DNA polymerase processivity factor	DNA primase	DNA primase/helicase	DNA repair protein	DNA topoisomerase II	DNA topoisomerase II large subunit	DnaB-like replicative helicase	endolysin	endonuclease	endonuclease V N-glycosylase UV repair enzyme	exonuclease	GTP-binding domain	guanylate kinase	head closure	head closure Hc2	head maturation protease	head scaffolding protein	head-tail adaptor Ad2	histone family DNA-binding	HNH endonuclease	homing endonuclease	homing endonuclease with GIY-YIG motif	hydrolase	hypothetical protein	integrase
P01	OR387546.1	1	1	1	0	1	1	1	1	3	0	2	0	0	1	0	1	1	0	0	1	2	1	1	1	1	0	1	1	1	1	2	0	0	2	2	1	1	2	1	2	1	1	1	0	1	0	130	1
0507-KN2-1	AB797215.1	0	1	1	0	2	1	1	1	3	1	2	0	0	1	0	1	1	0	0	1	2	1	1	1	1	0	1	1	1	1	1	0	0	2	2	1	1	2	1	2	1	1	1	1	1	0	121	0
vB_Sru_IME250	KX147096.1	0	1	1	0	2	1	1	1	3	0	2	0	0	1	0	1	1	0	0	1	2	1	1	1	1	0	1	1	1	1	1	0	0	2	2	1	1	2	1	2	1	1	1	0	1	0	129	0
vB_KqM-Westerburg	LR881137.1	0	1	1	0	1	1	1	1	3	0	2	0	0	1	0	1	1	1	0	1	2	1	1	1	1	0	1	1	1	1	2	0	0	2	2	1	1	2	1	2	1	1	0	0	1	0	137	0
vB_KqM-Bilbo	LR881138.1	0	1	1	0	1	1	1	1	4	0	2	0	0	1	0	1	1	0	0	1	2	1	1	1	1	0	1	1	1	1	3	0	0	2	2	1	1	2	1	2	1	1	0	0	1	0	130	0
vB_KqM-LilBean	LR881139.1	0	1	1	0	1	1	1	1	4	0	2	0	0	1	0	1	1	0	0	1	2	1	1	1	1	0	1	1	1	1	3	0	0	2	2	1	1	2	1	2	1	1	0	0	1	0	130	0
Menlow	MG428990.1	0	1	1	0	1	1	1	1	3	0	2	0	0	1	0	1	1	0	0	1	2	1	1	1	1	0	1	1	1	1	2	0	0	2	2	1	1	2	2	2	1	1	0	2	0	0	122	0
May	MG428991.1	0	1	1	0	1	1	1	1	3	0	2	0	0	1	0	1	1	0	1	1	2	1	1	1	1	1	1	1	1	1	3	0	0	2	2	1	1	2	1	2	1	0	0	1	1	1	126	0
vB_KpnM_KpS110	MG770379.1	0	1	0	0	1	1	1	1	3	0	2	1	0	1	0	1	1	1	1	1	2	1	1	1	1	0	1	1	1	1	2	1	0	2	2	0	1	2	1	2	1	0	1	6	1	0	114	0
vB_EcoM_KWBSE43-6	MK373783.1	0	1	0	0	1	1	1	1	3	1	2	0	1	1	1	1	1	0	0	1	2	1	2	1	1	0	1	1	1	1	2	0	1	2	2	1	1	2	1	2	1	1	0	0	1	0	140	1
Magnus	MN045230.1	0	1	1	0	1	1	1	1	3	0	2	0	0	1	0	1	1	0	0	1	2	1	1	1	1	0	1	1	1	1	2	0	0	2	2	1	1	2	2	2	1	1	1	1	1	0	123	0
UPM 2146	MN478483.1	0	1	2	0	1	1	1	1	3	0	2	0	0	1	0	1	1	0	0	1	2	1	1	1	1	0	1	1	1	1	2	0	0	2	2	1	1	2	2	2	1	0	0	2	1	0	131	0
PWKp5	MZ634341.1	0	1	1	0	2	1	1	1	4	0	2	1	0	1	0	1	1	0	0	1	2	1	2	1	1	0	1	1	1	1	2	0	0	2	2	1	1	2	1	2	1	1	0	1	1	0	129	0
vB_KpnM-20	MZ826764.1	1	1	1	0	1	1	1	1	3	0	2	0	0	1	0	1	1	0	0	1	2	1	1	1	1	0	1	1	1	1	2	0	0	2	2	1	1	2	1	2	1	0	0	0	1	0	124	0
K751	ON202820.1	0	1	1	0	1	1	1	1	4	0	2	0	0	1	0	1	1	0	0	1	2	1	1	1	1	0	1	1	1	1	2	0	0	2	2	1	1	2	1	2	1	0	0	0	1	0	136	0
T751	ON323462.1	0	1	1	0	1	1	1	1	4	0	2	0	0	1	0	1	1	0	0	1	2	1	1	1	1	0	1	1	1	1	2	0	0	2	2	1	1	2	1	2	1	0	0	0	1	0	138	0
T765	ON399185.1	0	1	1	0	1	1	1	1	4	0	2	0	0	1	0	1	1	0	0	1	2	1	1	1	1	0	1	1	1	1	2	0	0	2	2	1	1	2	1	2	1	0	0	0	1	0	138	0
vB_KpnS_MDA2066	OP558003.1	0	1	2	0	2	1	1	1	3	0	2	0	0	1	0	1	1	0	0	1	2	1	1	1	1	0	1	1	1	1	2	0	0	2	2	1	1	2	1	2	1	1	0	0	1	0	125	0
KZag1	OR502445.1	0	1	1	0	2	1	1	1	4	0	2	0	0	1	0	1	1	0	0	1	2	1	1	1	1	0	1	1	1	1	2	0	0	2	2	1	1	2	1	2	1	1	0	2	1	0	127	0
KP6	OR882092.1	0	1	1	0	1	1	1	1	3	0	2	0	0	1	0	1	1	0	0	1	2	1	1	1	1	0	1	1	1	1	2	0	0	2	2	1	1	2	1	2	1	1	0	2	1	0	134	0
cp18	OX335402.1	0	1	1	0	1	1	1	1	3	0	2	0	0	1	0	1	1	0	0	1	2	1	1	1	1	0	1	1	1	1	2	0	0	2	2	1	1	2	2	2	1	0	0	1	1	0	131	0
cp21	OX335403.1	0	1	1	0	2	1	1	1	3	1	2	0	0	1	0	1	1	0	0	1	2	1	1	1	1	0	1	1	1	1	2	0	0	2	2	1	1	2	2	2	1	1	0	1	1	0	127	0
cp19	OX335405.1	0	1	1	1	1	1	1	1	4	0	2	0	0	1	0	1	1	0	0	1	2	1	1	1	1	0	1	2	1	1	1	1	0	2	2	1	1	2	1	2	1	1	1	0	1	0	128	0
cp16	OX335416.1	0	1	1	0	1	1	1	1	3	1	2	0	0	1	0	1	1	0	0	1	2	1	1	1	1	0	1	1	1	1	2	0	0	2	2	1	1	2	1	2	1	1	0	1	1	0	135	0
	Mean count	0.0833333	1	1	0.0416667	1.25	1	1	1	3.33333	0.166667	2	0.0833333	0.0416667	1	0.0416667	1	1	0.0833333	0.0833333	1	2	1	1.08333	1	1	0.0416667	1	1.04167	1	1	2	0.0833333	0.0416667	2	2	0.958333	1	2	1.20833	2	1	0.666667	0.25	0.875	0.958333	0.0416667	129.375	0.0833333
[truncated: 59 more columns]

## Sheet: long table
GenBank accession no.	Function	Product
AB797215.1	head and packaging	terminase large subunit
AB797215.1	tail	tail sheath
AB797215.1	DNA, RNA and nucleotide metabolism	homing endonuclease with GIY-YIG motif
AB797215.1	tail	tail tube
AB797215.1	head and packaging	portal protein
AB797215.1	unknown function	hypothetical protein
AB797215.1	head and packaging	head scaffolding protein
AB797215.1	head and packaging	head maturation protease
AB797215.1	head and packaging	head scaffolding protein
AB797215.1	head and packaging	major head protein
AB797215.1	unknown function	hypothetical protein
AB797215.1	unknown function	hypothetical protein
AB797215.1	unknown function	hypothetical protein
AB797215.1	unknown function	hypothetical protein
AB797215.1	unknown function	hypothetical protein
AB797215.1	unknown function	hypothetical protein
AB797215.1	unknown function	hypothetical protein
AB797215.1	unknown function	hypothetical protein
AB797215.1	other	GTP-binding domain
AB797215.1	other	GTP-binding domain
AB797215.1	unknown function	hypothetical protein
AB797215.1	tail	tail tube
AB797215.1	DNA, RNA and nucleotide metabolism	UvsY-like recombination mediator
AB797215.1	DNA, RNA and nucleotide metabolism	exonuclease
AB797215.1	DNA, RNA and nucleotide metabolism	DNA helicase
AB797215.1	unknown function	hypothetical protein
AB797215.1	unknown function	hypothetical protein
AB797215.1	DNA, RNA and nucleotide metabolism	DNA polymerase processivity factor
AB797215.1	DNA, RNA and nucleotide metabolism	clamp loader of DNA polymerase
AB797215.1	DNA, RNA and nucleotide metabolism	clamp loader of DNA polymerase
AB797215.1	other	translation repressor
AB797215.1	other	MazG-like pyrophosphatase
AB797215.1	head and packaging	terminase small subunit
AB797215.1	unknown function	hypothetical protein
AB797215.1	unknown function	hypothetical protein
AB797215.1	unknown function	hypothetical protein
AB797215.1	other	ribose-phosphate pyrophosphokinase
AB797215.1	other	nicotinamide phosphoribosyl transferase
AB797215.1	unknown function	hypothetical protein
AB797215.1	moron, auxiliary metabolic gene and host takeover	anti-CRISPR protein
AB797215.1	unknown function	hypothetical protein
AB797215.1	unknown function	hypothetical protein
AB797215.1	tail	tail protein
AB797215.1	moron, auxiliary metabolic gene and host takeover	acyl carrier protein
AB797215.1	unknown function	hypothetical protein
AB797215.1	unknown function	hypothetical protein
AB797215.1	unknown function	hypothetical protein
AB797215.1	unknown function	hypothetical protein
AB797215.1	moron, auxiliary metabolic gene and host takeover	membrane protein
AB797215.1	unknown function	hypothetical protein
AB797215.1	other	cytidyltransferase
AB797215.1	unknown function	hypothetical protein
AB797215.1	lysis	Rz-like spanin
AB797215.1	transcription regulation	RNA polymerase sigma factor
AB797215.1	unknown function	hypothetical protein
AB797215.1	unknown function	hypothetical protein
AB797215.1	moron, auxiliary metabolic gene and host takeover	superinfection exclusion
AB797215.1	other	Lom outer membrane protein
AB797215.1	DNA, RNA and nucleotide metabolism	DNA helicase
AB797215.1	head and packaging	virion structural protein
AB797215.1	unknown function	hypothetical protein
AB797215.1	DNA, RNA and nucleotide metabolism	Rnase H
AB797215.1	transcription regulation	late sigma transcription factor
AB797215.1	DNA, RNA and nucleotide metabolism	SbcD-like subunit of palindrome specific endonuclease
AB797215.1	DNA, RNA and nucleotide metabolism	SbcC-like subunit of palindrome specific endonuclease
AB797215.1	unknown function	hypothetical protein
AB797215.1	unknown function	unknown function
AB797215.1	unknown function	hypothetical protein
AB797215.1	unknown function	unknown function
AB797215.1	unknown function	hypothetical protein
AB797215.1	unknown function	hypothetical protein
AB797215.1	unknown function	hypothetical protein
AB797215.1	tail	central tail fiber J
AB797215.1	unknown function	hypothetical protein
AB797215.1	unknown function	hypothetical protein
AB797215.1	transcription regulation	starvation-inducible transcriptional regulator
AB797215.1	DNA, RNA and nucleotide metabolism	DNA repair protein
AB797215.1	DNA, RNA and nucleotide metabolism	DNA primase
AB797215.1	unknown function	hypothetical protein
AB797215.1	unknown function	hypothetical protein
AB797215.1	unknown function	hypothetical protein
AB797215.1	unknown function	hypothetical protein
AB797215.1	head and packaging	endolysin
AB797215.1	unknown function	hypothetical protein
AB797215.1	other	PhoH-like phosphate starvation-inducible
AB797215.1	unknown function	hypothetical protein
AB797215.1	DNA, RNA and nucleotide metabolism	homing endonuclease
AB797215.1	DNA, RNA and nucleotide metabolism	ribonucleoside-diphosphate reductase large subunit
AB797215.1	DNA, RNA and nucleotide metabolism	ribonucleoside diphosphate reductase small subunit
AB797215.1	DNA, RNA and nucleotide metabolism	thioredoxin domain
AB797215.1	unknown function	hypothetical protein
AB797215.1	unknown function	hypothetical protein
AB797215.1	tail	baseplate wedge subunit
AB797215.1	unknown function	hypothetical protein
AB797215.1	tail	baseplate hub subunit and tail lysozyme
AB797215.1	unknown function	hypothetical protein
AB797215.1	unknown function	hypothetical protein
AB797215.1	tail	baseplate hub
AB797215.1	unknown function	hypothetical protein
AB797215.1	unknown function	hypothetical protein
AB797215.1	DNA, RNA and nucleotide metabolism	RuvC-like Holliday junction resolvase
AB797215.1	unknown function	hypothetical protein
AB797215.1	unknown function	hypothetical protein
AB797215.1	transcription regulation	late promoter transcriptional regulator
AB797215.1	unknown function	hypothetical protein
AB797215.1	unknown function	hypothetical protein
AB797215.1	DNA, RNA and nucleotide metabolism	single strand DNA binding protein
AB797215.1	unknown function	hypothetical protein
AB797215.1	tail	tail tube protein
AB797215.1	DNA, RNA and nucleotide metabolism	DNA end protector
AB797215.1	unknown function	hypothetical protein
AB797215.1	unknown function	hypothetical protein
AB797215.1	unknown function	hypothetical protein
AB797215.1	head and packaging	terminase small subunit
AB797215.1	DNA, RNA and nucleotide metabolism	thymidylate synthase
AB797215.1	other	deoxynucleoside monophosphate kinase
AB797215.1	DNA, RNA and nucleotide metabolism	nucleoside triphosphate pyrophosphohydrolase
AB797215.1	unknown function	hypothetical protein
AB797215.1	other	UvsX-like recombinase
AB797215.1	unknown function	hypothetical protein
AB797215.1	DNA, RNA and nucleotide metabolism	DnaB-like replicative helicase
AB797215.1	unknown function	hypothetical protein
AB797215.1	transcription regulation	transcriptional regulator
AB797215.1	unknown function	hypothetical protein
AB797215.1	unknown function	hypothetical protein
AB797215.1	unknown function	hypothetical protein
AB797215.1	DNA, RNA and nucleotide metabolism	ATP-dependent DNA ligase
AB797215.1	unknown function	hypothetical protein
AB797215.1	unknown function	hypothetical protein
AB797215.1	DNA, RNA and nucleotide metabolism	ATP-dependent DNA ligase
AB797215.1	moron, auxiliary metabolic gene and host takeover	membrane protein
AB797215.1	unknown function	hypothetical protein
AB797215.1	DNA, RNA and nucleotide metabolism	DNA helicase loader
AB797215.1	unknown function	hypothetical protein
AB797215.1	tail	tail protein
AB797215.1	tail	baseplate wedge subunit
AB797215.1	tail	baseplate tail tube cap
AB797215.1	connector	head closure
AB797215.1	unknown function	hypothetical protein
AB797215.1	moron, auxiliary metabolic gene and host takeover	membrane-flanked domain
AB797215.1	DNA, RNA and nucleotide metabolism	dCMP deaminase
AB797215.1	unknown function	hypothetical protein
AB797215.1	unknown function	hypothetical protein
AB797215.1	moron, auxiliary metabolic gene and host takeover	phosphoheptose isomerase
AB797215.1	unknown function	hypothetical protein
AB797215.1	other	phosphoesterase
AB797215.1	moron, auxiliary metabolic gene and host takeover	QueC-like queuosine biosynthesis
AB797215.1	unknown function	hypothetical protein
AB797215.1	unknown function	hypothetical protein
AB797215.1	DNA, RNA and nucleotide metabolism	exonuclease
AB797215.1	other	phosphatase
AB797215.1	unknown function	hypothetical protein
AB797215.1	unknown function	hypothetical protein
AB797215.1	unknown function	hypothetical protein
AB797215.1	unknown function	hypothetical protein
AB797215.1	unknown function	hypothetical protein
AB797215.1	DNA, RNA and nucleotide metabolism	DNA topoisomerase II
AB797215.1	DNA, RNA and nucleotide metabolism	DNA topoisomerase II large subunit
AB797215.1	other	MazG-like pyrophosphatase
AB797215.1	head and packaging	virion structural protein
AB797215.1	unknown function	hypothetical protein
AB797215.1	DNA, RNA and nucleotide metabolism	histone family DNA-binding
AB797215.1	unknown function	hypothetical protein
AB797215.1	head and packaging	structural protein with Ig domain
AB797215.1	unknown function	hypothetical protein
AB797215.1	unknown function	hypothetical protein
AB797215.1	unknown function	hypothetical protein
AB797215.1	lysis	RIIB lysis inhibitor
AB797215.1	lysis	RIIA lysis inhibitor
AB797215.1	unknown function	hypothetical protein
AB797215.1	unknown function	hypothetical protein
AB797215.1	unknown function	hypothetical protein
AB797215.1	unknown function	hypothetical protein
AB797215.1	unknown function	hypothetical protein
AB797215.1	unknown function	hypothetical protein
AB797215.1	unknown function	hypothetical protein
AB797215.1	head and packaging	virion structural protein
AB797215.1	unknown function	hypothetical protein
AB797215.1	unknown function	hypothetical protein
AB797215.1	unknown function	hypothetical protein
AB797215.1	unknown function	hypothetical protein
AB797215.1	unknown function	hypothetical protein
AB797215.1	other	guanylate kinase
AB797215.1	unknown function	hypothetical protein
AB797215.1	unknown function	unknown function
AB797215.1	unknown function	hypothetical protein
AB797215.1	DNA, RNA and nucleotide metabolism	DNA polymerase
AB797215.1	unknown function	hypothetical protein
AB797215.1	unknown function	hypothetical protein
AB797215.1	unknown function	hypothetical protein
AB797215.1	unknown function	hypothetical protein
AB797215.1	DNA, RNA and nucleotide metabolism	ParB C-terminal domain
AB797215.1	unknown function	hypothetical protein
AB797215.1	other	threonine dehydratase
AB797215.1	unknown function	hypothetical protein
AB797215.1	unknown function	hypothetical protein
AB797215.1	unknown function	hypothetical protein
AB797215.1	unknown function	hypothetical protein
AB797215.1	DNA, RNA and nucleotide metabolism	RNA ligase
AB797215.1	unknown function	hypothetical protein
AB797215.1	unknown function	hypothetical protein
AB797215.1	unknown function	hypothetical protein
AB797215.1	unknown function	hypothetical protein
AB797215.1	unknown function	hypothetical protein
AB797215.1	unknown function	hypothetical protein
AB797215.1	unknown function	hypothetical protein
AB797215.1	DNA, RNA and nucleotide metabolism	HNH endonuclease
AB797215.1	unknown function	hypothetical protein
AB797215.1	unknown function	hypothetical protein
AB797215.1	unknown function	hypothetical protein
AB797215.1	unknown function	hypothetical protein
AB797215.1	unknown function	hypothetical protein
AB797215.1	tail	baseplate wedge subunit
AB797215.1	connector	head closure Hc2
AB797215.1	tail	tail fiber protein
AB797215.1	tail	tail protein
AB797215.1	unknown function	hypothetical protein
AB797215.1	tail	tail fiber protein
AB797215.1	tail	tail fiber protein
AB797215.1	unknown function	hypothetical protein
AB797215.1	tail	tail protein
AB797215.1	moron, auxiliary metabolic gene and host takeover	VFDB virulence factor protein
AB797215.1	unknown function	hypothetical protein
AB797215.1	tail	tail fiber protein
AB797215.1	unknown function	hypothetical protein
AB797215.1	connector	head-tail adaptor Ad2
AB797215.1	unknown function	hypothetical protein
AB797215.1	connector	head closure Hc2
AB797215.1	tail	tail sheath stabilizer
AB797215.1	head and packaging	terminase small subunit
KX147096.1	head and packaging	terminase large subunit
KX147096.1	tail	tail sheath
KX147096.1	DNA, RNA and nucleotide metabolism	homing endonuclease with GIY-YIG motif
KX147096.1	tail	tail tube
KX147096.1	head and packaging	portal protein
KX147096.1	unknown function	hypothetical protein
KX147096.1	head and packaging	head scaffolding protein
KX147096.1	head and packaging	head maturation protease
KX147096.1	head and packaging	head scaffolding protein
KX147096.1	head and packaging	major head protein
KX147096.1	unknown function	hypothetical protein
KX147096.1	unknown function	hypothetical protein
KX147096.1	unknown function	hypothetical protein
KX147096.1	unknown function	hypothetical protein
KX147096.1	unknown function	hypothetical protein
KX147096.1	unknown function	hypothetical protein
KX147096.1	unknown function	hypothetical protein
KX147096.1	unknown function	hypothetical protein
KX147096.1	unknown function	hypothetical protein
KX147096.1	other	GTP-binding domain
KX147096.1	unknown function	hypothetical protein
KX147096.1	other	GTP-binding domain
KX147096.1	unknown function	hypothetical protein
KX147096.1	tail	tail tube
KX147096.1	DNA, RNA and nucleotide metabolism	UvsY-like recombination mediator
KX147096.1	DNA, RNA and nucleotide metabolism	exonuclease
KX147096.1	DNA, RNA and nucleotide metabolism	DNA helicase
KX147096.1	unknown function	hypothetical protein
KX147096.1	unknown function	hypothetical protein
KX147096.1	DNA, RNA and nucleotide metabolism	DNA polymerase processivity factor
KX147096.1	DNA, RNA and nucleotide metabolism	clamp loader of DNA polymerase
KX147096.1	DNA, RNA and nucleotide metabolism	clamp loader of DNA polymerase
KX147096.1	other	translation repressor
KX147096.1	other	MazG-like pyrophosphatase
KX147096.1	head and packaging	terminase small subunit
KX147096.1	unknown function	hypothetical protein
KX147096.1	tail	tail protein
KX147096.1	unknown function	hypothetical protein
KX147096.1	unknown function	hypothetical protein
KX147096.1	moron, auxiliary metabolic gene and host takeover	anti-CRISPR protein
KX147096.1	unknown function	hypothetical protein
KX147096.1	unknown function	hypothetical protein
KX147096.1	DNA, RNA and nucleotide metabolism	HNH endonuclease
KX147096.1	moron, auxiliary metabolic gene and host takeover	acyl carrier protein
KX147096.1	unknown function	hypothetical protein
KX147096.1	unknown function	hypothetical protein
KX147096.1	unknown function	hypothetical protein
KX147096.1	unknown function	hypothetical protein
KX147096.1	moron, auxiliary metabolic gene and host takeover	membrane protein
KX147096.1	unknown function	hypothetical protein
KX147096.1	other	cytidyltransferase
KX147096.1	unknown function	hypothetical protein
KX147096.1	lysis	Rz-like spanin
KX147096.1	transcription regulation	RNA polymerase sigma factor
KX147096.1	unknown function	hypothetical protein
KX147096.1	unknown function	hypothetical protein
KX147096.1	moron, auxiliary metabolic gene and host takeover	superinfection exclusion
KX147096.1	unknown function	hypothetical protein
KX147096.1	DNA, RNA and nucleotide metabolism	DNA helicase
KX147096.1	tail	tail protein
KX147096.1	DNA, RNA and nucleotide metabolism	Rnase H
KX147096.1	transcription regulation	late sigma transcription factor
KX147096.1	DNA, RNA and nucleotide metabolism	SbcD-like subunit of palindrome specific endonuclease
KX147096.1	DNA, RNA and nucleotide metabolism	SbcC-like subunit of palindrome specific endonuclease
KX147096.1	unknown function	hypothetical protein
KX147096.1	unknown function	unknown function
KX147096.1	unknown function	hypothetical protein
KX147096.1	unknown function	unknown function
KX147096.1	unknown function	hypothetical protein
KX147096.1	unknown function	hypothetical protein
KX147096.1	unknown function	hypothetical protein
KX147096.1	unknown function	hypothetical protein
KX147096.1	transcription regulation	starvation-inducible transcriptional regulator
KX147096.1	DNA, RNA and nucleotide metabolism	DNA repair protein
KX147096.1	DNA, RNA and nucleotide metabolism	DNA primase
KX147096.1	unknown function	hypothetical protein
KX147096.1	unknown function	hypothetical protein
KX147096.1	unknown function	hypothetical protein
KX147096.1	unknown function	hypothetical protein
KX147096.1	head and packaging	endolysin
KX147096.1	other	PhoH-like phosphate starvation-inducible
KX147096.1	DNA, RNA and nucleotide metabolism	ribonucleoside-diphosphate reductase large subunit
KX147096.1	DNA, RNA and nucleotide metabolism	ribonucleoside diphosphate reductase small subunit
KX147096.1	DNA, RNA and nucleotide metabolism	thioredoxin domain
KX147096.1	unknown function	hypothetical protein
KX147096.1	unknown function	hypothetical protein
KX147096.1	tail	baseplate wedge subunit
KX147096.1	tail	baseplate hub subunit and tail lysozyme
KX147096.1	unknown function	hypothetical protein
KX147096.1	unknown function	hypothetical protein
KX147096.1	tail	baseplate hub
KX147096.1	unknown function	hypothetical protein
KX147096.1	unknown function	hypothetical protein
KX147096.1	DNA, RNA and nucleotide metabolism	RuvC-like Holliday junction resolvase
KX147096.1	unknown function	hypothetical protein
KX147096.1	unknown function	hypothetical protein
KX147096.1	transcription regulation	late promoter transcriptional regulator
KX147096.1	unknown function	hypothetical protein
KX147096.1	DNA, RNA and nucleotide metabolism	single strand DNA binding protein
KX147096.1	unknown function	hypothetical protein
KX147096.1	tail	tail tube protein
KX147096.1	DNA, RNA and nucleotide metabolism	DNA end protector
KX147096.1	unknown function	hypothetical protein
KX147096.1	unknown function	hypothetical protein
KX147096.1	unknown function	hypothetical protein
KX147096.1	unknown function	hypothetical protein
KX147096.1	head and packaging	terminase small subunit
KX147096.1	DNA, RNA and nucleotide metabolism	thymidylate synthase
KX147096.1	other	deoxynucleoside monophosphate kinase
KX147096.1	DNA, RNA and nucleotide metabolism	nucleoside triphosphate pyrophosphohydrolase
KX147096.1	unknown function	hypothetical protein
KX147096.1	other	UvsX-like recombinase
KX147096.1	unknown function	hypothetical protein
KX147096.1	DNA, RNA and nucleotide metabolism	DnaB-like replicative helicase
KX147096.1	unknown function	hypothetical protein
KX147096.1	transcription regulation	transcriptional regulator
KX147096.1	unknown function	hypothetical protein
KX147096.1	unknown function	hypothetical protein
KX147096.1	DNA, RNA and nucleotide metabolism	ATP-dependent DNA ligase
KX147096.1	unknown function	hypothetical protein
KX147096.1	unknown function	hypothetical protein
KX147096.1	unknown function	hypothetical protein
KX147096.1	unknown function	hypothetical protein
KX147096.1	moron, auxiliary metabolic gene and host takeover	membrane protein
KX147096.1	unknown function	hypothetical protein
KX147096.1	DNA, RNA and nucleotide metabolism	ATP-dependent DNA ligase
KX147096.1	moron, auxiliary metabolic gene and host takeover	membrane protein
KX147096.1	unknown function	hypothetical protein
KX147096.1	DNA, RNA and nucleotide metabolism	DNA helicase loader
KX147096.1	unknown function	hypothetical protein
KX147096.1	tail	tail protein
KX147096.1	tail	baseplate wedge subunit
KX147096.1	tail	baseplate tail tube cap
KX147096.1	connector	head closure
KX147096.1	unknown function	hypothetical protein
KX147096.1	unknown function	hypothetical protein
KX147096.1	moron, auxiliary metabolic gene and host takeover	membrane-flanked domain
KX147096.1	DNA, RNA and nucleotide metabolism	dCMP deaminase
KX147096.1	unknown function	hypothetical protein
KX147096.1	unknown function	hypothetical protein
KX147096.1	other	phosphoesterase
KX147096.1	moron, auxiliary metabolic gene and host takeover	QueC-like queuosine biosynthesis
KX147096.1	unknown function	hypothetical protein
KX147096.1	unknown function	hypothetical protein
KX147096.1	DNA, RNA and nucleotide metabolism	exonuclease
KX147096.1	unknown function	hypothetical protein
KX147096.1	unknown function	hypothetical protein
KX147096.1	other	phosphatase
KX147096.1	unknown function	hypothetical protein
KX147096.1	unknown function	hypothetical protein
KX147096.1	unknown function	hypothetical protein
KX147096.1	unknown function	hypothetical protein
KX147096.1	unknown function	hypothetical protein
KX147096.1	DNA, RNA and nucleotide metabolism	DNA topoisomerase II
KX147096.1	DNA, RNA and nucleotide metabolism	DNA topoisomerase II large subunit
KX147096.1	other	MazG-like pyrophosphatase
KX147096.1	head and packaging	virion structural protein
KX147096.1	unknown function	hypothetical protein
KX147096.1	DNA, RNA and nucleotide metabolism	histone family DNA-binding
KX147096.1	unknown function	hypothetical protein
KX147096.1	head and packaging	structural protein with Ig domain
KX147096.1	unknown function	hypothetical protein
KX147096.1	unknown function	hypothetical protein
KX147096.1	unknown function	hypothetical protein
KX147096.1	lysis	RIIB lysis inhibitor
KX147096.1	lysis	RIIA lysis inhibitor
KX147096.1	unknown function	hypothetical protein
KX147096.1	unknown function	hypothetical protein
KX147096.1	unknown function	hypothetical protein
KX147096.1	unknown function	hypothetical protein
KX147096.1	unknown function	hypothetical protein
KX147096.1	unknown function	hypothetical protein
KX147096.1	head and packaging	virion structural protein
KX147096.1	unknown function	hypothetical protein
KX147096.1	unknown function	hypothetical protein
KX147096.1	unknown function	hypothetical protein
KX147096.1	unknown function	hypothetical protein
KX147096.1	unknown function	hypothetical protein
KX147096.1	other	guanylate kinase
KX147096.1	unknown function	hypothetical protein
KX147096.1	unknown function	unknown function
KX147096.1	unknown function	hypothetical protein
KX147096.1	DNA, RNA and nucleotide metabolism	DNA polymerase
KX147096.1	unknown function	hypothetical protein
KX147096.1	unknown function	hypothetical protein
KX147096.1	unknown function	hypothetical protein
KX147096.1	unknown function	hypothetical protein
KX147096.1	unknown function	hypothetical protein
KX147096.1	unknown function	hypothetical protein
KX147096.1	unknown function	hypothetical protein
KX147096.1	other	threonine dehydratase
KX147096.1	unknown function	hypothetical protein
KX147096.1	unknown function	hypothetical protein
KX147096.1	unknown function	hypothetical protein
KX147096.1	unknown function	hypothetical protein
KX147096.1	unknown function	hypothetical protein
KX147096.1	unknown function	hypothetical protein
KX147096.1	DNA, RNA and nucleotide metabolism	RNA ligase
KX147096.1	unknown function	hypothetical protein
KX147096.1	unknown function	hypothetical protein
KX147096.1	unknown function	hypothetical protein
KX147096.1	unknown function	hypothetical protein
KX147096.1	unknown function	hypothetical protein
KX147096.1	unknown function	hypothetical protein
KX147096.1	unknown function	hypothetical protein
KX147096.1	unknown function	hypothetical protein
KX147096.1	unknown function	hypothetical protein
KX147096.1	unknown function	hypothetical protein
KX147096.1	unknown function	hypothetical protein
KX147096.1	unknown function	hypothetical protein
KX147096.1	unknown function	hypothetical protein
KX147096.1	unknown function	hypothetical protein
KX147096.1	unknown function	hypothetical protein
KX147096.1	tail	baseplate wedge subunit
KX147096.1	connector	head closure Hc2
KX147096.1	tail	tail fiber protein
KX147096.1	tail	tail protein
KX147096.1	unknown function	hypothetical protein
KX147096.1	tail	tail spike protein
KX147096.1	unknown function	hypothetical protein
KX147096.1	tail	tail fiber protein
KX147096.1	unknown function	hypothetical protein
KX147096.1	tail	tail fiber protein
KX147096.1	unknown function	hypothetical protein
KX147096.1	tail	tail fiber protein
KX147096.1	head and packaging	virion structural protein
KX147096.1	unknown function	hypothetical protein
KX147096.1	connector	head-tail adaptor Ad2
KX147096.1	unknown function	hypothetical protein
KX147096.1	connector	head closure Hc2
KX147096.1	tail	tail sheath stabilizer
KX147096.1	head and packaging	terminase small subunit
LR881137.1	head and packaging	terminase large subunit
LR881137.1	tail	tail sheath
LR881137.1	DNA, RNA and nucleotide metabolism	homing endonuclease with GIY-YIG motif
LR881137.1	tail	tail tube
LR881137.1	head and packaging	portal protein
LR881137.1	unknown function	hypothetical protein
LR881137.1	head and packaging	head scaffolding protein
LR881137.1	head and packaging	head maturation protease
LR881137.1	head and packaging	head scaffolding protein
LR881137.1	head and packaging	major head protein
LR881137.1	unknown function	hypothetical protein
LR881137.1	unknown function	hypothetical protein
LR881137.1	unknown function	hypothetical protein
LR881137.1	unknown function	hypothetical protein
LR881137.1	unknown function	hypothetical protein
LR881137.1	unknown function	hypothetical protein
LR881137.1	unknown function	hypothetical protein
LR881137.1	unknown function	hypothetical protein
LR881137.1	unknown function	hypothetical protein
LR881137.1	unknown function	hypothetical protein
LR881137.1	unknown function	hypothetical protein
LR881137.1	unknown function	hypothetical protein
LR881137.1	other	GTP-binding domain
LR881137.1	other	GTP-binding domain
LR881137.1	unknown function	hypothetical protein
LR881137.1	tail	tail tube
LR881137.1	DNA, RNA and nucleotide metabolism	UvsY-like recombination mediator
LR881137.1	DNA, RNA and nucleotide metabolism	exonuclease
LR881137.1	DNA, RNA and nucleotide metabolism	DNA helicase
LR881137.1	unknown function	hypothetical protein
LR881137.1	unknown function	hypothetical protein
LR881137.1	DNA, RNA and nucleotide metabolism	DNA polymerase processivity factor
LR881137.1	DNA, RNA and nucleotide metabolism	clamp loader of DNA polymerase
LR881137.1	DNA, RNA and nucleotide metabolism	clamp loader of DNA polymerase
LR881137.1	other	translation repressor
LR881137.1	other	MazG-like pyrophosphatase
LR881137.1	head and packaging	terminase small subunit
LR881137.1	unknown function	hypothetical protein
LR881137.1	unknown function	hypothetical protein
LR881137.1	unknown function	hypothetical protein
LR881137.1	unknown function	hypothetical protein
LR881137.1	other	ribose-phosphate pyrophosphokinase
LR881137.1	other	nicotinamide phosphoribosyl transferase
LR881137.1	moron, auxiliary metabolic gene and host takeover	anti-CRISPR protein
LR881137.1	unknown function	hypothetical protein
LR881137.1	unknown function	hypothetical protein
LR881137.1	tail	minor tail protein
LR881137.1	moron, auxiliary metabolic gene and host takeover	acyl carrier protein
LR881137.1	unknown function	hypothetical protein
LR881137.1	unknown function	hypothetical protein
LR881137.1	unknown function	hypothetical protein
LR881137.1	unknown function	hypothetical protein
LR881137.1	moron, auxiliary metabolic gene and host takeover	membrane protein
LR881137.1	unknown function	hypothetical protein
LR881137.1	other	cytidyltransferase
LR881137.1	unknown function	hypothetical protein
LR881137.1	lysis	Rz-like spanin
LR881137.1	transcription regulation	RNA polymerase sigma factor
LR881137.1	unknown function	hypothetical protein
LR881137.1	unknown function	hypothetical protein
LR881137.1	moron, auxiliary metabolic gene and host takeover	superinfection exclusion
LR881137.1	lysis	endolysin
LR881137.1	unknown function	hypothetical protein
LR881137.1	DNA, RNA and nucleotide metabolism	DNA helicase
LR881137.1	head and packaging	virion structural protein
LR881137.1	unknown function	hypothetical protein
LR881137.1	DNA, RNA and nucleotide metabolism	Rnase H
LR881137.1	transcription regulation	late sigma transcription factor
LR881137.1	DNA, RNA and nucleotide metabolism	SbcD-like subunit of palindrome specific endonuclease
LR881137.1	DNA, RNA and nucleotide metabolism	SbcC-like subunit of palindrome specific endonuclease
LR881137.1	unknown function	unknown function
LR881137.1	unknown function	hypothetical protein
LR881137.1	unknown function	unknown function
LR881137.1	unknown function	hypothetical protein
LR881137.1	unknown function	hypothetical protein
LR881137.1	DNA, RNA and nucleotide metabolism	dihydrofolate reductase
LR881137.1	unknown function	hypothetical protein
LR881137.1	unknown function	hypothetical protein
LR881137.1	transcription regulation	starvation-inducible transcriptional regulator
LR881137.1	unknown function	hypothetical protein
LR881137.1	DNA, RNA and nucleotide metabolism	DNA repair protein
LR881137.1	DNA, RNA and nucleotide metabolism	DNA primase
LR881137.1	unknown function	hypothetical protein
LR881137.1	unknown function	hypothetical protein
LR881137.1	unknown function	hypothetical protein
LR881137.1	head and packaging	endolysin
LR881137.1	unknown function	hypothetical protein
LR881137.1	other	PhoH-like phosphate starvation-inducible
LR881137.1	unknown function	hypothetical protein
LR881137.1	DNA, RNA and nucleotide metabolism	ribonucleoside-diphosphate reductase large subunit
LR881137.1	DNA, RNA and nucleotide metabolism	ribonucleoside diphosphate reductase small subunit
LR881137.1	DNA, RNA and nucleotide metabolism	thioredoxin domain
LR881137.1	unknown function	hypothetical protein
LR881137.1	unknown function	hypothetical protein
LR881137.1	tail	baseplate wedge subunit
LR881137.1	unknown function	hypothetical protein
LR881137.1	tail	baseplate hub subunit and tail lysozyme
LR881137.1	unknown function	hypothetical protein
LR881137.1	unknown function	hypothetical protein
LR881137.1	tail	baseplate hub
LR881137.1	unknown function	hypothetical protein
LR881137.1	unknown function	hypothetical protein
LR881137.1	DNA, RNA and nucleotide metabolism	RuvC-like Holliday junction resolvase
LR881137.1	unknown function	hypothetical protein
LR881137.1	unknown function	hypothetical protein
LR881137.1	transcription regulation	late promoter transcriptional regulator
LR881137.1	unknown function	hypothetical protein
LR881137.1	unknown function	hypothetical protein
LR881137.1	DNA, RNA and nucleotide metabolism	single strand DNA binding protein
LR881137.1	unknown function	hypothetical protein
LR881137.1	tail	tail tube protein
LR881137.1	DNA, RNA and nucleotide metabolism	DNA end protector
LR881137.1	unknown function	hypothetical protein
LR881137.1	unknown function	hypothetical protein
LR881137.1	unknown function	hypothetical protein
LR881137.1	head and packaging	terminase small subunit
LR881137.1	DNA, RNA and nucleotide metabolism	thymidylate synthase
LR881137.1	other	deoxynucleoside monophosphate kinase
LR881137.1	DNA, RNA and nucleotide metabolism	nucleoside triphosphate pyrophosphohydrolase
LR881137.1	unknown function	hypothetical protein
LR881137.1	other	UvsX-like recombinase
LR881137.1	unknown function	hypothetical protein
LR881137.1	DNA, RNA and nucleotide metabolism	DnaB-like replicative helicase
LR881137.1	unknown function	hypothetical protein
LR881137.1	transcription regulation	transcriptional regulator
LR881137.1	unknown function	hypothetical protein
LR881137.1	unknown function	hypothetical protein
LR881137.1	unknown function	hypothetical protein
LR881137.1	unknown function	hypothetical protein
LR881137.1	unknown function	hypothetical protein
LR881137.1	unknown function	hypothetical protein
LR881137.1	unknown function	hypothetical protein
LR881137.1	moron, auxiliary metabolic gene and host takeover	membrane protein
LR881137.1	unknown function	hypothetical protein
LR881137.1	DNA, RNA and nucleotide metabolism	ATP-dependent DNA ligase
LR881137.1	moron, auxiliary metabolic gene and host takeover	membrane protein
LR881137.1	unknown function	hypothetical protein
LR881137.1	DNA, RNA and nucleotide metabolism	DNA helicase loader
LR881137.1	unknown function	hypothetical protein
LR881137.1	tail	tail protein
LR881137.1	tail	baseplate wedge subunit
LR881137.1	tail	baseplate tail tube cap
LR881137.1	connector	head closure
LR881137.1	unknown function	hypothetical protein
LR881137.1	moron, auxiliary metabolic gene and host takeover	membrane-flanked domain
LR881137.1	DNA, RNA and nucleotide metabolism	dCMP deaminase
LR881137.1	unknown function	hypothetical protein
LR881137.1	unknown function	hypothetical protein
LR881137.1	moron, auxiliary metabolic gene and host takeover	phosphoheptose isomerase
LR881137.1	unknown function	hypothetical protein
LR881137.1	DNA, RNA and nucleotide metabolism	exonuclease
LR881137.1	unknown function	hypothetical protein
LR881137.1	unknown function	hypothetical protein
LR881137.1	other	phosphatase
LR881137.1	unknown function	hypothetical protein
LR881137.1	unknown function	hypothetical protein
LR881137.1	unknown function	hypothetical protein
LR881137.1	unknown function	hypothetical protein
LR881137.1	unknown function	hypothetical protein
LR881137.1	DNA, RNA and nucleotide metabolism	DNA topoisomerase II
LR881137.1	DNA, RNA and nucleotide metabolism	DNA topoisomerase II large subunit
LR881137.1	other	MazG-like pyrophosphatase
LR881137.1	head and packaging	virion structural protein
LR881137.1	unknown function	hypothetical protein
LR881137.1	DNA, RNA and nucleotide metabolism	histone family DNA-binding
LR881137.1	unknown function	hypothetical protein
LR881137.1	head and packaging	structural protein with Ig domain
LR881137.1	unknown function	hypothetical protein
LR881137.1	unknown function	hypothetical protein
LR881137.1	unknown function	hypothetical protein
LR881137.1	lysis	RIIB lysis inhibitor
LR881137.1	lysis	RIIA lysis inhibitor
LR881137.1	unknown function	hypothetical protein
LR881137.1	unknown function	hypothetical protein
LR881137.1	unknown function	hypothetical protein
LR881137.1	unknown function	hypothetical protein
LR881137.1	unknown function	hypothetical protein
LR881137.1	unknown function	hypothetical protein
LR881137.1	head and packaging	virion structural protein
LR881137.1	unknown function	hypothetical protein
LR881137.1	unknown function	hypothetical protein
LR881137.1	unknown function	hypothetical protein
LR881137.1	unknown function	hypothetical protein
LR881137.1	unknown function	hypothetical protein
LR881137.1	other	guanylate kinase
LR881137.1	unknown function	hypothetical protein
LR881137.1	unknown function	unknown function
LR881137.1	unknown function	hypothetical protein
LR881137.1	unknown function	hypothetical protein
LR881137.1	DNA, RNA and nucleotide metabolism	DNA polymerase
LR881137.1	unknown function	hypothetical protein
LR881137.1	unknown function	hypothetical protein
LR881137.1	unknown function	hypothetical protein
LR881137.1	unknown function	hypothetical protein
LR881137.1	unknown function	hypothetical protein
LR881137.1	unknown function	hypothetical protein
LR881137.1	DNA, RNA and nucleotide metabolism	ParB C-terminal domain
LR881137.1	unknown function	hypothetical protein
LR881137.1	other	threonine dehydratase
LR881137.1	unknown function	hypothetical protein
LR881137.1	unknown function	hypothetical protein
LR881137.1	unknown function	hypothetical protein
LR881137.1	unknown function	hypothetical protein
LR881137.1	unknown function	hypothetical protein
LR881137.1	DNA, RNA and nucleotide metabolism	RNA ligase
LR881137.1	unknown function	hypothetical protein
LR881137.1	unknown function	hypothetical protein
LR881137.1	unknown function	hypothetical protein
LR881137.1	unknown function	hypothetical protein
LR881137.1	unknown function	hypothetical protein
LR881137.1	unknown function	hypothetical protein
LR881137.1	unknown function	hypothetical protein
LR881137.1	unknown function	hypothetical protein
LR881137.1	unknown function	hypothetical protein
LR881137.1	unknown function	hypothetical protein
LR881137.1	unknown function	hypothetical protein
LR881137.1	unknown function	hypothetical protein
LR881137.1	unknown function	hypothetical protein
LR881137.1	unknown function	hypothetical protein
LR881137.1	tail	baseplate wedge subunit
LR881137.1	connector	head closure Hc2
LR881137.1	tail	tail protein
LR881137.1	tail	tail protein
LR881137.1	unknown function	hypothetical protein
LR881137.1	tail	tail protein
LR881137.1	unknown function	hypothetical protein
LR881137.1	unknown function	hypothetical protein
LR881137.1	unknown function	hypothetical protein
LR881137.1	unknown function	hypothetical protein
LR881137.1	unknown function	hypothetical protein
LR881137.1	tail	tail fiber protein
LR881137.1	unknown function	hypothetical protein
LR881137.1	tail	tail spike protein
LR881137.1	unknown function	hypothetical protein
LR881137.1	tail	tail fiber protein
LR881137.1	unknown function	hypothetical protein
LR881137.1	connector	head-tail adaptor Ad2
LR881137.1	unknown function	hypothetical protein
LR881137.1	connector	head closure Hc2
LR881137.1	tail	tail sheath stabilizer
LR881137.1	head and packaging	terminase small subunit
LR881138.1	head and packaging	terminase large subunit
LR881138.1	tail	tail sheath
LR881138.1	DNA, RNA and nucleotide metabolism	homing endonuclease with GIY-YIG motif
LR881138.1	tail	tail tube
LR881138.1	head and packaging	portal protein
LR881138.1	unknown function	hypothetical protein
LR881138.1	head and packaging	head scaffolding protein
LR881138.1	head and packaging	head maturation protease
LR881138.1	head and packaging	head scaffolding protein
LR881138.1	head and packaging	major head protein
LR881138.1	unknown function	hypothetical protein
LR881138.1	unknown function	hypothetical protein
LR881138.1	unknown function	hypothetical protein
LR881138.1	unknown function	hypothetical protein
LR881138.1	unknown function	hypothetical protein
LR881138.1	unknown function	hypothetical protein
LR881138.1	unknown function	hypothetical protein
LR881138.1	unknown function	hypothetical protein
LR881138.1	unknown function	hypothetical protein
LR881138.1	other	GTP-binding domain
LR881138.1	unknown function	hypothetical protein
LR881138.1	other	GTP-binding domain
LR881138.1	unknown function	hypothetical protein
LR881138.1	tail	tail tube
LR881138.1	DNA, RNA and nucleotide metabolism	UvsY-like recombination mediator
LR881138.1	DNA, RNA and nucleotide metabolism	exonuclease
LR881138.1	DNA, RNA and nucleotide metabolism	DNA helicase
LR881138.1	unknown function	hypothetical protein
LR881138.1	unknown function	hypothetical protein
LR881138.1	DNA, RNA and nucleotide metabolism	DNA polymerase processivity factor
LR881138.1	DNA, RNA and nucleotide metabolism	clamp loader of DNA polymerase
LR881138.1	DNA, RNA and nucleotide metabolism	clamp loader of DNA polymerase
LR881138.1	other	translation repressor
LR881138.1	other	MazG-like pyrophosphatase
LR881138.1	head and packaging	terminase small subunit
LR881138.1	unknown function	hypothetical protein
LR881138.1	unknown function	hypothetical protein
LR881138.1	unknown function	hypothetical protein
LR881138.1	other	ribose-phosphate pyrophosphokinase
LR881138.1	other	nicotinamide phosphoribosyl transferase
LR881138.1	moron, auxiliary metabolic gene and host takeover	anti-CRISPR protein
LR881138.1	unknown function	hypothetical protein
LR881138.1	unknown function	hypothetical protein
LR881138.1	tail	minor tail protein
LR881138.1	moron, auxiliary metabolic gene and host takeover	acyl carrier protein
LR881138.1	unknown function	hypothetical protein
LR881138.1	unknown function	hypothetical protein
LR881138.1	unknown function	hypothetical protein
LR881138.1	unknown function	hypothetical protein
LR881138.1	moron, auxiliary metabolic gene and host takeover	membrane protein
LR881138.1	other	cytidyltransferase
LR881138.1	unknown function	hypothetical protein
LR881138.1	lysis	Rz-like spanin
LR881138.1	transcription regulation	RNA polymerase sigma factor
LR881138.1	unknown function	hypothetical protein
LR881138.1	unknown function	hypothetical protein
LR881138.1	moron, auxiliary metabolic gene and host takeover	superinfection exclusion
LR881138.1	lysis	endolysin
LR881138.1	unknown function	hypothetical protein
LR881138.1	DNA, RNA and nucleotide metabolism	DNA helicase
LR881138.1	head and packaging	virion structural protein
LR881138.1	unknown function	hypothetical protein
LR881138.1	DNA, RNA and nucleotide metabolism	Rnase H
LR881138.1	transcription regulation	late sigma transcription factor
LR881138.1	DNA, RNA and nucleotide metabolism	SbcD-like subunit of palindrome specific endonuclease
LR881138.1	DNA, RNA and nucleotide metabolism	SbcC-like subunit of palindrome specific endonuclease
LR881138.1	unknown function	unknown function
LR881138.1	unknown function	hypothetical protein
LR881138.1	unknown function	hypothetical protein
LR881138.1	unknown function	unknown function
LR881138.1	unknown function	hypothetical protein
LR881138.1	unknown function	hypothetical protein
LR881138.1	unknown function	hypothetical protein
LR881138.1	tail	tail protein
LR881138.1	unknown function	hypothetical protein
LR881138.1	unknown function	hypothetical protein
LR881138.1	transcription regulation	starvation-inducible transcriptional regulator
LR881138.1	unknown function	hypothetical protein
LR881138.1	DNA, RNA and nucleotide metabolism	DNA repair protein
LR881138.1	DNA, RNA and nucleotide metabolism	DNA primase
LR881138.1	unknown function	hypothetical protein
LR881138.1	unknown function	hypothetical protein
LR881138.1	unknown function	hypothetical protein
LR881138.1	unknown function	hypothetical protein
LR881138.1	head and packaging	endolysin
LR881138.1	unknown function	hypothetical protein
LR881138.1	other	PhoH-like phosphate starvation-inducible
LR881138.1	unknown function	hypothetical protein
LR881138.1	DNA, RNA and nucleotide metabolism	ribonucleoside-diphosphate reductase large subunit
LR881138.1	unknown function	hypothetical protein
LR881138.1	DNA, RNA and nucleotide metabolism	ribonucleoside diphosphate reductase small subunit
LR881138.1	DNA, RNA and nucleotide metabolism	thioredoxin domain
LR881138.1	unknown function	hypothetical protein
LR881138.1	unknown function	hypothetical protein
LR881138.1	tail	baseplate wedge subunit
LR881138.1	unknown function	hypothetical protein
LR881138.1	tail	baseplate hub subunit and tail lysozyme
LR881138.1	unknown function	hypothetical protein
LR881138.1	unknown function	hypothetical protein
LR881138.1	tail	baseplate hub
LR881138.1	unknown function	hypothetical protein
LR881138.1	unknown function	hypothetical protein
LR881138.1	DNA, RNA and nucleotide metabolism	RuvC-like Holliday junction resolvase
LR881138.1	unknown function	hypothetical protein
LR881138.1	unknown function	hypothetical protein
LR881138.1	transcription regulation	late promoter transcriptional regulator
LR881138.1	unknown function	hypothetical protein
LR881138.1	unknown function	hypothetical protein
LR881138.1	DNA, RNA and nucleotide metabolism	single strand DNA binding protein
LR881138.1	unknown function	hypothetical protein
LR881138.1	tail	tail tube protein
LR881138.1	DNA, RNA and nucleotide metabolism	DNA end protector
LR881138.1	unknown function	hypothetical protein
LR881138.1	unknown function	hypothetical protein
LR881138.1	unknown function	hypothetical protein
LR881138.1	head and packaging	terminase small subunit
LR881138.1	DNA, RNA and nucleotide metabolism	thymidylate synthase
LR881138.1	other	deoxynucleoside monophosphate kinase
LR881138.1	DNA, RNA and nucleotide metabolism	nucleoside triphosphate pyrophosphohydrolase
LR881138.1	unknown function	hypothetical protein
LR881138.1	other	UvsX-like recombinase
LR881138.1	unknown function	hypothetical protein
LR881138.1	DNA, RNA and nucleotide metabolism	DnaB-like replicative helicase
LR881138.1	unknown function	hypothetical protein
LR881138.1	transcription regulation	transcriptional regulator
LR881138.1	unknown function	hypothetical protein
LR881138.1	unknown function	hypothetical protein
LR881138.1	unknown function	hypothetical protein
LR881138.1	unknown function	hypothetical protein
LR881138.1	unknown function	hypothetical protein
LR881138.1	unknown function	hypothetical protein
LR881138.1	unknown function	hypothetical protein
LR881138.1	unknown function	hypothetical protein
LR881138.1	moron, auxiliary metabolic gene and host takeover	membrane protein
LR881138.1	unknown function	hypothetical protein
LR881138.1	DNA, RNA and nucleotide metabolism	ATP-dependent DNA ligase
LR881138.1	unknown function	hypothetical protein
LR881138.1	moron, auxiliary metabolic gene and host takeover	membrane protein
LR881138.1	unknown function	hypothetical protein
LR881138.1	DNA, RNA and nucleotide metabolism	DNA helicase loader
LR881138.1	unknown function	hypothetical protein
LR881138.1	tail	tail protein
LR881138.1	tail	baseplate wedge subunit
LR881138.1	tail	baseplate tail tube cap
LR881138.1	connector	head closure
LR881138.1	unknown function	hypothetical protein
LR881138.1	moron, auxiliary metabolic gene and host takeover	membrane-flanked domain
LR881138.1	DNA, RNA and nucleotide metabolism	dCMP deaminase
LR881138.1	unknown function	hypothetical protein
LR881138.1	unknown function	hypothetical protein
LR881138.1	moron, auxiliary metabolic gene and host takeover	phosphoheptose isomerase
LR881138.1	other	phosphoesterase
LR881138.1	unknown function	hypothetical protein
LR881138.1	unknown function	hypothetical protein
LR881138.1	DNA, RNA and nucleotide metabolism	exonuclease
LR881138.1	other	phosphatase
LR881138.1	unknown function	hypothetical protein
LR881138.1	unknown function	hypothetical protein
LR881138.1	unknown function	hypothetical protein
LR881138.1	unknown function	hypothetical protein
LR881138.1	unknown function	hypothetical protein
LR881138.1	DNA, RNA and nucleotide metabolism	DNA topoisomerase II
LR881138.1	DNA, RNA and nucleotide metabolism	DNA topoisomerase II large subunit
LR881138.1	other	MazG-like pyrophosphatase
LR881138.1	head and packaging	virion structural protein
LR881138.1	unknown function	hypothetical protein
LR881138.1	DNA, RNA and nucleotide metabolism	histone family DNA-binding
LR881138.1	unknown function	hypothetical protein
LR881138.1	head and packaging	structural protein with Ig domain
LR881138.1	unknown function	hypothetical protein
LR881138.1	unknown function	hypothetical protein
LR881138.1	unknown function	hypothetical protein
LR881138.1	lysis	RIIB lysis inhibitor
LR881138.1	lysis	RIIA lysis inhibitor
LR881138.1	unknown function	hypothetical protein
LR881138.1	unknown function	hypothetical protein
LR881138.1	unknown function	hypothetical protein
LR881138.1	unknown function	hypothetical protein
LR881138.1	unknown function	hypothetical protein
LR881138.1	head and packaging	virion structural protein
LR881138.1	unknown function	hypothetical protein
LR881138.1	unknown function	hypothetical protein
LR881138.1	unknown function	hypothetical protein
LR881138.1	unknown function	hypothetical protein
LR881138.1	unknown function	hypothetical protein
LR881138.1	other	guanylate kinase
LR881138.1	unknown function	hypothetical protein
LR881138.1	unknown function	unknown function
LR881138.1	unknown function	hypothetical protein
LR881138.1	DNA, RNA and nucleotide metabolism	DNA polymerase
LR881138.1	unknown function	hypothetical protein
LR881138.1	unknown function	hypothetical protein
LR881138.1	unknown function	hypothetical protein
LR881138.1	unknown function	hypothetical protein
LR881138.1	other	threonine dehydratase
LR881138.1	unknown function	hypothetical protein
LR881138.1	tail	tail needle knob
LR881138.1	unknown function	hypothetical protein
LR881138.1	unknown function	hypothetical protein
LR881138.1	unknown function	hypothetical protein
LR881138.1	unknown function	hypothetical protein
LR881138.1	unknown function	hypothetical protein
LR881138.1	DNA, RNA and nucleotide metabolism	RNA ligase
LR881138.1	unknown function	hypothetical protein
LR881138.1	unknown function	hypothetical protein
LR881138.1	unknown function	hypothetical protein
LR881138.1	unknown function	hypothetical protein
LR881138.1	unknown function	hypothetical protein
LR881138.1	unknown function	hypothetical protein
LR881138.1	unknown function	hypothetical protein
LR881138.1	unknown function	hypothetical protein
LR881138.1	unknown function	hypothetical protein
LR881138.1	unknown function	hypothetical protein
LR881138.1	unknown function	hypothetical protein
LR881138.1	tail	baseplate wedge subunit
LR881138.1	connector	head closure Hc2
LR881138.1	tail	baseplate wedge subunit
LR881138.1	tail	tail protein
LR881138.1	unknown function	hypothetical protein
LR881138.1	tail	tail fiber protein
LR881138.1	unknown function	hypothetical protein
LR881138.1	tail	tail protein
LR881138.1	unknown function	hypothetical protein
LR881138.1	unknown function	hypothetical protein
LR881138.1	tail	tail protein
LR881138.1	unknown function	hypothetical protein
LR881138.1	tail	tail protein
LR881138.1	unknown function	hypothetical protein
LR881138.1	lysis	endolysin
LR881138.1	unknown function	hypothetical protein
LR881138.1	tail	tail protein
LR881138.1	unknown function	hypothetical protein
LR881138.1	connector	head-tail adaptor Ad2
LR881138.1	unknown function	hypothetical protein
LR881138.1	connector	head closure Hc2
LR881138.1	tail	tail sheath stabilizer
LR881138.1	head and packaging	terminase small subunit
LR881139.1	head and packaging	terminase large subunit
LR881139.1	tail	tail sheath
LR881139.1	DNA, RNA and nucleotide metabolism	homing endonuclease with GIY-YIG motif
LR881139.1	tail	tail tube
LR881139.1	head and packaging	portal protein
LR881139.1	unknown function	hypothetical protein
LR881139.1	head and packaging	head scaffolding protein
LR881139.1	head and packaging	head maturation protease
LR881139.1	head and packaging	head scaffolding protein
LR881139.1	head and packaging	major head protein
LR881139.1	unknown function	hypothetical protein
LR881139.1	unknown function	hypothetical protein
LR881139.1	unknown function	hypothetical protein
LR881139.1	unknown function	hypothetical protein
LR881139.1	unknown function	hypothetical protein
LR881139.1	unknown function	hypothetical protein
LR881139.1	unknown function	hypothetical protein
LR881139.1	unknown function	hypothetical protein
LR881139.1	unknown function	hypothetical protein
LR881139.1	other	GTP-binding domain
LR881139.1	unknown function	hypothetical protein
LR881139.1	other	GTP-binding domain
LR881139.1	unknown function	hypothetical protein
LR881139.1	tail	tail tube
LR881139.1	DNA, RNA and nucleotide metabolism	UvsY-like recombination mediator
LR881139.1	DNA, RNA and nucleotide metabolism	exonuclease
LR881139.1	DNA, RNA and nucleotide metabolism	DNA helicase
LR881139.1	unknown function	hypothetical protein
LR881139.1	unknown function	hypothetical protein
LR881139.1	DNA, RNA and nucleotide metabolism	DNA polymerase processivity factor
LR881139.1	DNA, RNA and nucleotide metabolism	clamp loader of DNA polymerase
LR881139.1	DNA, RNA and nucleotide metabolism	clamp loader of DNA polymerase
LR881139.1	other	translation repressor
LR881139.1	other	MazG-like pyrophosphatase
LR881139.1	head and packaging	terminase small subunit
LR881139.1	unknown function	hypothetical protein
LR881139.1	unknown function	hypothetical protein
LR881139.1	unknown function	hypothetical protein
LR881139.1	other	ribose-phosphate pyrophosphokinase
LR881139.1	other	nicotinamide phosphoribosyl transferase
LR881139.1	moron, auxiliary metabolic gene and host takeover	anti-CRISPR protein
LR881139.1	unknown function	hypothetical protein
LR881139.1	unknown function	hypothetical protein
LR881139.1	tail	minor tail protein
LR881139.1	moron, auxiliary metabolic gene and host takeover	acyl carrier protein
LR881139.1	unknown function	hypothetical protein
LR881139.1	unknown function	hypothetical protein
LR881139.1	unknown function	hypothetical protein
LR881139.1	unknown function	hypothetical protein
LR881139.1	moron, auxiliary metabolic gene and host takeover	membrane protein
LR881139.1	other	cytidyltransferase
LR881139.1	unknown function	hypothetical protein
LR881139.1	lysis	Rz-like spanin
LR881139.1	transcription regulation	RNA polymerase sigma factor
LR881139.1	unknown function	hypothetical protein
LR881139.1	unknown function	hypothetical protein
LR881139.1	moron, auxiliary metabolic gene and host takeover	superinfection exclusion
LR881139.1	lysis	endolysin
LR881139.1	unknown function	hypothetical protein
LR881139.1	DNA, RNA and nucleotide metabolism	DNA helicase
LR881139.1	head and packaging	virion structural protein
LR881139.1	unknown function	hypothetical protein
LR881139.1	DNA, RNA and nucleotide metabolism	Rnase H
LR881139.1	transcription regulation	late sigma transcription factor
LR881139.1	DNA, RNA and nucleotide metabolism	SbcD-like subunit of palindrome specific endonuclease
LR881139.1	DNA, RNA and nucleotide metabolism	SbcC-like subunit of palindrome specific endonuclease
LR881139.1	unknown function	unknown function
LR881139.1	unknown function	hypothetical protein
LR881139.1	unknown function	hypothetical protein
LR881139.1	unknown function	unknown function
LR881139.1	unknown function	hypothetical protein
LR881139.1	unknown function	hypothetical protein
LR881139.1	unknown function	hypothetical protein
LR881139.1	tail	tail protein
LR881139.1	unknown function	hypothetical protein
LR881139.1	unknown function	hypothetical protein
LR881139.1	transcription regulation	starvation-inducible transcriptional regulator
LR881139.1	unknown function	hypothetical protein
LR881139.1	DNA, RNA and nucleotide metabolism	DNA repair protein
LR881139.1	DNA, RNA and nucleotide metabolism	DNA primase
LR881139.1	unknown function	hypothetical protein
LR881139.1	unknown function	hypothetical protein
LR881139.1	unknown function	hypothetical protein
LR881139.1	unknown function	hypothetical protein
LR881139.1	head and packaging	endolysin
LR881139.1	unknown function	hypothetical protein
LR881139.1	other	PhoH-like phosphate starvation-inducible
LR881139.1	unknown function	hypothetical protein
LR881139.1	DNA, RNA and nucleotide metabolism	ribonucleoside-diphosphate reductase large subunit
LR881139.1	unknown function	hypothetical protein
LR881139.1	DNA, RNA and nucleotide metabolism	ribonucleoside diphosphate reductase small subunit
LR881139.1	DNA, RNA and nucleotide metabolism	thioredoxin domain
LR881139.1	unknown function	hypothetical protein
LR881139.1	unknown function	hypothetical protein
LR881139.1	tail	baseplate wedge subunit
LR881139.1	unknown function	hypothetical protein
LR881139.1	tail	baseplate hub subunit and tail lysozyme
LR881139.1	unknown function	hypothetical protein
LR881139.1	unknown function	hypothetical protein
LR881139.1	tail	baseplate hub
LR881139.1	unknown function	hypothetical protein
LR881139.1	unknown function	hypothetical protein
LR881139.1	DNA, RNA and nucleotide metabolism	RuvC-like Holliday junction resolvase
LR881139.1	unknown function	hypothetical protein
LR881139.1	unknown function	hypothetical protein
LR881139.1	transcription regulation	late promoter transcriptional regulator
LR881139.1	unknown function	hypothetical protein
LR881139.1	unknown function	hypothetical protein
LR881139.1	DNA, RNA and nucleotide metabolism	single strand DNA binding protein
LR881139.1	unknown function	hypothetical protein
LR881139.1	tail	tail tube protein
LR881139.1	DNA, RNA and nucleotide metabolism	DNA end protector
LR881139.1	unknown function	hypothetical protein
LR881139.1	unknown function	hypothetical protein
LR881139.1	unknown function	hypothetical protein
LR881139.1	head and packaging	terminase small subunit
LR881139.1	DNA, RNA and nucleotide metabolism	thymidylate synthase
LR881139.1	other	deoxynucleoside monophosphate kinase
LR881139.1	DNA, RNA and nucleotide metabolism	nucleoside triphosphate pyrophosphohydrolase
LR881139.1	unknown function	hypothetical protein
LR881139.1	other	UvsX-like recombinase
LR881139.1	unknown function	hypothetical protein
LR881139.1	DNA, RNA and nucleotide metabolism	DnaB-like replicative helicase
LR881139.1	unknown function	hypothetical protein
LR881139.1	transcription regulation	transcriptional regulator
LR881139.1	unknown function	hypothetical protein
LR881139.1	unknown function	hypothetical protein
LR881139.1	unknown function	hypothetical protein
LR881139.1	unknown function	hypothetical protein
LR881139.1	unknown function	hypothetical protein
LR881139.1	unknown function	hypothetical protein
LR881139.1	unknown function	hypothetical protein
LR881139.1	unknown function	hypothetical protein
LR881139.1	moron, auxiliary metabolic gene and host takeover	membrane protein
LR881139.1	unknown function	hypothetical protein
LR881139.1	DNA, RNA and nucleotide metabolism	ATP-dependent DNA ligase
LR881139.1	unknown function	hypothetical protein
LR881139.1	moron, auxiliary metabolic gene and host takeover	membrane protein
LR881139.1	unknown function	hypothetical protein
LR881139.1	DNA, RNA and nucleotide metabolism	DNA helicase loader
LR881139.1	unknown function	hypothetical protein
LR881139.1	tail	tail protein
LR881139.1	tail	baseplate wedge subunit
LR881139.1	tail	baseplate tail tube cap
LR881139.1	connector	head closure
LR881139.1	unknown function	hypothetical protein
LR881139.1	moron, auxiliary metabolic gene and host takeover	membrane-flanked domain
LR881139.1	DNA, RNA and nucleotide metabolism	dCMP deaminase
LR881139.1	unknown function	hypothetical protein
LR881139.1	unknown function	hypothetical protein
LR881139.1	moron, auxiliary metabolic gene and host takeover	phosphoheptose isomerase
LR881139.1	other	phosphoesterase
LR881139.1	unknown function	hypothetical protein
LR881139.1	unknown function	hypothetical protein
LR881139.1	DNA, RNA and nucleotide metabolism	exonuclease
LR881139.1	other	phosphatase
LR881139.1	other	phosphatase
LR881139.1	unknown function	hypothetical protein
LR881139.1	unknown function	hypothetical protein
LR881139.1	unknown function	hypothetical protein
LR881139.1	unknown function	hypothetical protein
LR881139.1	unknown function	hypothetical protein
LR881139.1	DNA, RNA and nucleotide metabolism	DNA topoisomerase II
LR881139.1	DNA, RNA and nucleotide metabolism	DNA topoisomerase II large subunit
LR881139.1	other	MazG-like pyrophosphatase
LR881139.1	head and packaging	virion structural protein
LR881139.1	unknown function	hypothetical protein
LR881139.1	DNA, RNA and nucleotide metabolism	histone family DNA-binding
LR881139.1	unknown function	hypothetical protein
LR881139.1	head and packaging	structural protein with Ig domain
LR881139.1	unknown function	hypothetical protein
LR881139.1	unknown function	hypothetical protein
LR881139.1	unknown function	hypothetical protein
LR881139.1	lysis	RIIB lysis inhibitor
LR881139.1	lysis	RIIA lysis inhibitor
LR881139.1	unknown function	hypothetical protein
LR881139.1	unknown function	hypothetical protein
LR881139.1	unknown function	hypothetical protein
LR881139.1	unknown function	hypothetical protein
LR881139.1	unknown function	hypothetical protein
LR881139.1	head and packaging	virion structural protein
LR881139.1	unknown function	hypothetical protein
LR881139.1	unknown function	hypothetical protein
LR881139.1	unknown function	hypothetical protein
LR881139.1	unknown function	hypothetical protein
LR881139.1	unknown function	hypothetical protein
LR881139.1	other	guanylate kinase
LR881139.1	unknown function	hypothetical protein
LR881139.1	unknown function	unknown function
LR881139.1	unknown function	hypothetical protein
LR881139.1	DNA, RNA and nucleotide metabolism	DNA polymerase
LR881139.1	unknown function	hypothetical protein
LR881139.1	unknown function	hypothetical protein
LR881139.1	unknown function	hypothetical protein
LR881139.1	unknown function	hypothetical protein
LR881139.1	other	threonine dehydratase
LR881139.1	unknown function	hypothetical protein
LR881139.1	tail	tail needle knob
LR881139.1	unknown function	hypothetical protein
LR881139.1	unknown function	hypothetical protein
LR881139.1	unknown function	hypothetical protein
LR881139.1	unknown function	hypothetical protein
LR881139.1	unknown function	hypothetical protein
LR881139.1	DNA, RNA and nucleotide metabolism	RNA ligase
LR881139.1	unknown function	hypothetical protein
LR881139.1	unknown function	hypothetical protein
LR881139.1	unknown function	hypothetical protein
LR881139.1	unknown function	hypothetical protein
LR881139.1	unknown function	hypothetical protein
LR881139.1	unknown function	hypothetical protein
LR881139.1	unknown function	hypothetical protein
LR881139.1	unknown function	hypothetical protein
LR881139.1	unknown function	hypothetical protein
LR881139.1	unknown function	hypothetical protein
LR881139.1	unknown function	hypothetical protein
LR881139.1	tail	baseplate wedge subunit
LR881139.1	connector	head closure Hc2
LR881139.1	tail	baseplate wedge subunit
LR881139.1	tail	tail protein
LR881139.1	unknown function	hypothetical protein
LR881139.1	tail	tail fiber protein
LR881139.1	unknown function	hypothetical protein
LR881139.1	tail	tail protein
LR881139.1	unknown function	hypothetical protein
LR881139.1	unknown function	hypothetical protein
LR881139.1	tail	tail protein
LR881139.1	unknown function	hypothetical protein
LR881139.1	tail	tail protein
LR881139.1	unknown function	hypothetical protein
LR881139.1	lysis	endolysin
LR881139.1	unknown function	hypothetical protein
LR881139.1	tail	tail protein
LR881139.1	unknown function	hypothetical protein
LR881139.1	connector	head-tail adaptor Ad2
LR881139.1	unknown function	hypothetical protein
LR881139.1	connector	head closure Hc2
LR881139.1	tail	tail sheath stabilizer
LR881139.1	head and packaging	terminase small subunit
MG428990.1	head and packaging	terminase large subunit
MG428990.1	tail	tail sheath
MG428990.1	DNA, RNA and nucleotide metabolism	homing endonuclease
MG428990.1	tail	tail tube
MG428990.1	head and packaging	portal protein
MG428990.1	unknown function	hypothetical protein
MG428990.1	head and packaging	head scaffolding protein
MG428990.1	head and packaging	head maturation protease
MG428990.1	head and packaging	head scaffolding protein
MG428990.1	head and packaging	major head protein
MG428990.1	unknown function	hypothetical protein
MG428990.1	unknown function	hypothetical protein
MG428990.1	unknown function	hypothetical protein
MG428990.1	unknown function	hypothetical protein
MG428990.1	unknown function	hypothetical protein
MG428990.1	unknown function	hypothetical protein
MG428990.1	unknown function	hypothetical protein
MG428990.1	unknown function	hypothetical protein
MG428990.1	unknown function	hypothetical protein
MG428990.1	unknown function	hypothetical protein
MG428990.1	unknown function	hypothetical protein
MG428990.1	unknown function	hypothetical protein
MG428990.1	other	GTP-binding domain
MG428990.1	other	GTP-binding domain
MG428990.1	unknown function	hypothetical protein
MG428990.1	tail	tail tube
MG428990.1	DNA, RNA and nucleotide metabolism	UvsY-like recombination mediator
MG428990.1	DNA, RNA and nucleotide metabolism	homing endonuclease
MG428990.1	DNA, RNA and nucleotide metabolism	exonuclease
MG428990.1	DNA, RNA and nucleotide metabolism	DNA helicase
MG428990.1	unknown function	hypothetical protein
MG428990.1	unknown function	hypothetical protein
MG428990.1	DNA, RNA and nucleotide metabolism	DNA polymerase processivity factor
MG428990.1	DNA, RNA and nucleotide metabolism	clamp loader of DNA polymerase
MG428990.1	DNA, RNA and nucleotide metabolism	clamp loader of DNA polymerase
MG428990.1	other	translation repressor
MG428990.1	other	MazG-like pyrophosphatase
MG428990.1	head and packaging	terminase small subunit
MG428990.1	unknown function	hypothetical protein
MG428990.1	unknown function	hypothetical protein
MG428990.1	unknown function	hypothetical protein
MG428990.1	other	ribose-phosphate pyrophosphokinase
MG428990.1	other	nicotinamide phosphoribosyl transferase
MG428990.1	moron, auxiliary metabolic gene and host takeover	anti-CRISPR protein
MG428990.1	unknown function	hypothetical protein
MG428990.1	unknown function	hypothetical protein
MG428990.1	tail	tail protein
MG428990.1	moron, auxiliary metabolic gene and host takeover	acyl carrier protein
MG428990.1	unknown function	hypothetical protein
MG428990.1	unknown function	hypothetical protein
MG428990.1	unknown function	hypothetical protein
MG428990.1	moron, auxiliary metabolic gene and host takeover	membrane protein
MG428990.1	unknown function	hypothetical protein
MG428990.1	other	cytidyltransferase
MG428990.1	unknown function	hypothetical protein
MG428990.1	lysis	Rz-like spanin
MG428990.1	transcription regulation	RNA polymerase sigma factor
MG428990.1	unknown function	hypothetical protein
MG428990.1	unknown function	hypothetical protein
MG428990.1	moron, auxiliary metabolic gene and host takeover	superinfection exclusion
MG428990.1	lysis	endolysin
MG428990.1	unknown function	hypothetical protein
MG428990.1	DNA, RNA and nucleotide metabolism	DNA helicase
MG428990.1	head and packaging	virion structural protein
MG428990.1	unknown function	hypothetical protein
MG428990.1	DNA, RNA and nucleotide metabolism	Rnase H
MG428990.1	transcription regulation	late sigma transcription factor
MG428990.1	DNA, RNA and nucleotide metabolism	SbcD-like subunit of palindrome specific endonuclease
MG428990.1	DNA, RNA and nucleotide metabolism	SbcC-like subunit of palindrome specific endonuclease
MG428990.1	unknown function	unknown function
MG428990.1	unknown function	hypothetical protein
MG428990.1	unknown function	unknown function
MG428990.1	unknown function	hypothetical protein
MG428990.1	unknown function	hypothetical protein
MG428990.1	unknown function	hypothetical protein
MG428990.1	unknown function	hypothetical protein
MG428990.1	transcription regulation	starvation-inducible transcriptional regulator
MG428990.1	DNA, RNA and nucleotide metabolism	DNA repair protein
MG428990.1	DNA, RNA and nucleotide metabolism	DNA primase
MG428990.1	unknown function	hypothetical protein
MG428990.1	unknown function	hypothetical protein
MG428990.1	unknown function	hypothetical protein
MG428990.1	unknown function	hypothetical protein
MG428990.1	head and packaging	endolysin
MG428990.1	unknown function	hypothetical protein
MG428990.1	other	PhoH-like phosphate starvation-inducible
MG428990.1	unknown function	hypothetical protein
MG428990.1	DNA, RNA and nucleotide metabolism	ribonucleoside-diphosphate reductase large subunit
MG428990.1	unknown function	hypothetical protein
MG428990.1	DNA, RNA and nucleotide metabolism	ribonucleoside diphosphate reductase small subunit
MG428990.1	DNA, RNA and nucleotide metabolism	thioredoxin domain
MG428990.1	unknown function	hypothetical protein
MG428990.1	unknown function	hypothetical protein
MG428990.1	tail	baseplate wedge subunit
MG428990.1	unknown function	hypothetical protein
MG428990.1	tail	baseplate hub subunit and tail lysozyme
MG428990.1	unknown function	hypothetical protein
MG428990.1	unknown function	hypothetical protein
MG428990.1	unknown function	hypothetical protein
MG428990.1	tail	baseplate hub
MG428990.1	unknown function	hypothetical protein
MG428990.1	unknown function	hypothetical protein
MG428990.1	DNA, RNA and nucleotide metabolism	RuvC-like Holliday junction resolvase
MG428990.1	unknown function	hypothetical protein
MG428990.1	unknown function	hypothetical protein
MG428990.1	transcription regulation	late promoter transcriptional regulator
MG428990.1	unknown function	hypothetical protein
MG428990.1	unknown function	hypothetical protein
MG428990.1	DNA, RNA and nucleotide metabolism	single strand DNA binding protein
MG428990.1	unknown function	hypothetical protein
MG428990.1	tail	tail tube protein
MG428990.1	DNA, RNA and nucleotide metabolism	DNA end protector
MG428990.1	unknown function	hypothetical protein
MG428990.1	unknown function	hypothetical protein
MG428990.1	unknown function	hypothetical protein
MG428990.1	head and packaging	terminase small subunit
MG428990.1	DNA, RNA and nucleotide metabolism	thymidylate synthase
MG428990.1	other	deoxynucleoside monophosphate kinase
MG428990.1	DNA, RNA and nucleotide metabolism	nucleoside triphosphate pyrophosphohydrolase
MG428990.1	unknown function	hypothetical protein
MG428990.1	other	UvsX-like recombinase
MG428990.1	unknown function	hypothetical protein
MG428990.1	DNA, RNA and nucleotide metabolism	DnaB-like replicative helicase
MG428990.1	unknown function	hypothetical protein
MG428990.1	transcription regulation	transcriptional regulator
MG428990.1	unknown function	hypothetical protein
MG428990.1	other	L-glutamine-D-fructose-6-phosphate aminotransferase
MG428990.1	unknown function	hypothetical protein
MG428990.1	unknown function	hypothetical protein
MG428990.1	unknown function	hypothetical protein
MG428990.1	unknown function	hypothetical protein
MG428990.1	DNA, RNA and nucleotide metabolism	ATP-dependent DNA ligase
MG428990.1	moron, auxiliary metabolic gene and host takeover	membrane protein
MG428990.1	unknown function	hypothetical protein
MG428990.1	DNA, RNA and nucleotide metabolism	DNA helicase loader
MG428990.1	unknown function	hypothetical protein
MG428990.1	tail	tail protein
MG428990.1	tail	baseplate wedge subunit
MG428990.1	tail	baseplate tail tube cap
MG428990.1	connector	head closure
MG428990.1	unknown function	hypothetical protein
MG428990.1	moron, auxiliary metabolic gene and host takeover	membrane-flanked domain
MG428990.1	DNA, RNA and nucleotide metabolism	dCMP deaminase
MG428990.1	unknown function	hypothetical protein
MG428990.1	unknown function	hypothetical protein
MG428990.1	moron, auxiliary metabolic gene and host takeover	phosphoheptose isomerase
MG428990.1	unknown function	hypothetical protein
MG428990.1	other	phosphoesterase
MG428990.1	moron, auxiliary metabolic gene and host takeover	QueC-like queuosine biosynthesis
MG428990.1	unknown function	hypothetical protein
MG428990.1	unknown function	hypothetical protein
MG428990.1	DNA, RNA and nucleotide metabolism	exonuclease
MG428990.1	other	phosphatase
MG428990.1	unknown function	hypothetical protein
MG428990.1	unknown function	hypothetical protein
MG428990.1	unknown function	hypothetical protein
MG428990.1	unknown function	hypothetical protein
MG428990.1	DNA, RNA and nucleotide metabolism	DNA topoisomerase II
MG428990.1	DNA, RNA and nucleotide metabolism	DNA topoisomerase II large subunit
MG428990.1	other	MazG-like pyrophosphatase
MG428990.1	head and packaging	virion structural protein
MG428990.1	unknown function	hypothetical protein
MG428990.1	DNA, RNA and nucleotide metabolism	histone family DNA-binding
MG428990.1	unknown function	hypothetical protein
MG428990.1	head and packaging	structural protein with Ig domain
MG428990.1	unknown function	hypothetical protein
MG428990.1	unknown function	hypothetical protein
MG428990.1	unknown function	hypothetical protein
MG428990.1	lysis	RIIB lysis inhibitor
MG428990.1	lysis	RIIA lysis inhibitor
MG428990.1	unknown function	hypothetical protein
MG428990.1	unknown function	hypothetical protein
MG428990.1	unknown function	hypothetical protein
MG428990.1	unknown function	hypothetical protein
MG428990.1	unknown function	hypothetical protein
MG428990.1	unknown function	hypothetical protein
MG428990.1	head and packaging	virion structural protein
MG428990.1	unknown function	hypothetical protein
MG428990.1	unknown function	hypothetical protein
MG428990.1	unknown function	hypothetical protein
MG428990.1	unknown function	hypothetical protein
MG428990.1	unknown function	hypothetical protein
MG428990.1	other	guanylate kinase
MG428990.1	unknown function	hypothetical protein
MG428990.1	unknown function	unknown function
MG428990.1	unknown function	hypothetical protein
MG428990.1	DNA, RNA and nucleotide metabolism	DNA polymerase
MG428990.1	unknown function	hypothetical protein
MG428990.1	unknown function	hypothetical protein
MG428990.1	unknown function	hypothetical protein
MG428990.1	unknown function	hypothetical protein
MG428990.1	unknown function	hypothetical protein
MG428990.1	DNA, RNA and nucleotide metabolism	ParB C-terminal domain
MG428990.1	unknown function	hypothetical protein
MG428990.1	other	threonine dehydratase
MG428990.1	unknown function	hypothetical protein
MG428990.1	unknown function	hypothetical protein
MG428990.1	unknown function	hypothetical protein
MG428990.1	unknown function	hypothetical protein
MG428990.1	head and packaging	head maturation protease
MG428990.1	unknown function	hypothetical protein
MG428990.1	unknown function	hypothetical protein
MG428990.1	unknown function	hypothetical protein
MG428990.1	unknown function	hypothetical protein
MG428990.1	unknown function	hypothetical protein
MG428990.1	unknown function	hypothetical protein
MG428990.1	unknown function	hypothetical protein
MG428990.1	unknown function	hypothetical protein
MG428990.1	unknown function	hypothetical protein
MG428990.1	unknown function	hypothetical protein
MG428990.1	unknown function	hypothetical protein
MG428990.1	unknown function	hypothetical protein
MG428990.1	tail	baseplate wedge subunit
MG428990.1	connector	head closure Hc2
MG428990.1	tail	tail fiber protein
MG428990.1	tail	tail protein
MG428990.1	tail	tail fiber protein
MG428990.1	unknown function	hypothetical protein
MG428990.1	unknown function	hypothetical protein
MG428990.1	tail	tail fiber protein
MG428990.1	unknown function	hypothetical protein
MG428990.1	tail	tail protein
MG428990.1	tail	tail fiber protein
MG428990.1	unknown function	hypothetical protein
MG428990.1	connector	head-tail adaptor Ad2
MG428990.1	connector	head closure Hc2
MG428990.1	tail	tail sheath stabilizer
MG428990.1	head and packaging	terminase small subunit
MG428991.1	head and packaging	terminase large subunit
MG428991.1	tail	tail sheath
MG428991.1	DNA, RNA and nucleotide metabolism	homing endonuclease with GIY-YIG motif
MG428991.1	tail	tail tube
MG428991.1	head and packaging	portal protein
MG428991.1	unknown function	hypothetical protein
MG428991.1	head and packaging	head scaffolding protein
MG428991.1	head and packaging	head maturation protease
MG428991.1	head and packaging	head scaffolding protein
MG428991.1	head and packaging	major head protein
MG428991.1	unknown function	hypothetical protein
MG428991.1	unknown function	hypothetical protein
MG428991.1	unknown function	hypothetical protein
MG428991.1	unknown function	hypothetical protein
MG428991.1	unknown function	hypothetical protein
MG428991.1	unknown function	hypothetical protein
MG428991.1	unknown function	hypothetical protein
MG428991.1	unknown function	hypothetical protein
MG428991.1	unknown function	hypothetical protein
MG428991.1	unknown function	hypothetical protein
MG428991.1	unknown function	hypothetical protein
MG428991.1	other	GTP-binding domain
MG428991.1	unknown function	hypothetical protein
MG428991.1	other	GTP-binding domain
MG428991.1	unknown function	hypothetical protein
MG428991.1	tail	tail tube
MG428991.1	DNA, RNA and nucleotide metabolism	UvsY-like recombination mediator
MG428991.1	DNA, RNA and nucleotide metabolism	exonuclease
MG428991.1	DNA, RNA and nucleotide metabolism	DNA helicase
MG428991.1	unknown function	hypothetical protein
MG428991.1	unknown function	hypothetical protein
MG428991.1	DNA, RNA and nucleotide metabolism	DNA polymerase processivity factor
MG428991.1	DNA, RNA and nucleotide metabolism	clamp loader of DNA polymerase
MG428991.1	DNA, RNA and nucleotide metabolism	clamp loader of DNA polymerase
MG428991.1	other	translation repressor
MG428991.1	other	MazG-like pyrophosphatase
MG428991.1	head and packaging	terminase small subunit
MG428991.1	unknown function	hypothetical protein
MG428991.1	unknown function	hypothetical protein
MG428991.1	unknown function	hypothetical protein
MG428991.1	unknown function	hypothetical protein
MG428991.1	moron, auxiliary metabolic gene and host takeover	anti-CRISPR protein
MG428991.1	unknown function	hypothetical protein
MG428991.1	other	ribose-phosphate pyrophosphokinase
MG428991.1	other	nicotinamide phosphoribosyl transferase
MG428991.1	unknown function	hypothetical protein
MG428991.1	other	hydrolase
MG428991.1	moron, auxiliary metabolic gene and host takeover	acyl carrier protein
MG428991.1	unknown function	hypothetical protein
MG428991.1	unknown function	hypothetical protein
MG428991.1	unknown function	hypothetical protein
MG428991.1	moron, auxiliary metabolic gene and host takeover	membrane protein
MG428991.1	unknown function	hypothetical protein
MG428991.1	other	cytidyltransferase
MG428991.1	unknown function	hypothetical protein
MG428991.1	lysis	Rz-like spanin
MG428991.1	transcription regulation	RNA polymerase sigma factor
MG428991.1	unknown function	hypothetical protein
MG428991.1	unknown function	hypothetical protein
MG428991.1	moron, auxiliary metabolic gene and host takeover	superinfection exclusion
MG428991.1	lysis	endolysin
MG428991.1	DNA, RNA and nucleotide metabolism	DNA binding protein
MG428991.1	unknown function	hypothetical protein
MG428991.1	DNA, RNA and nucleotide metabolism	DNA helicase
MG428991.1	head and packaging	virion structural protein
MG428991.1	unknown function	hypothetical protein
MG428991.1	DNA, RNA and nucleotide metabolism	Rnase H
MG428991.1	transcription regulation	late sigma transcription factor
MG428991.1	DNA, RNA and nucleotide metabolism	SbcD-like subunit of palindrome specific endonuclease
MG428991.1	DNA, RNA and nucleotide metabolism	SbcC-like subunit of palindrome specific endonuclease
MG428991.1	unknown function	hypothetical protein
MG428991.1	unknown function	unknown function
MG428991.1	unknown function	hypothetical protein
MG428991.1	unknown function	unknown function
MG428991.1	unknown function	hypothetical protein
MG428991.1	unknown function	hypothetical protein
MG428991.1	unknown function	hypothetical protein
MG428991.1	lysis	endolysin
MG428991.1	unknown function	hypothetical protein
MG428991.1	unknown function	hypothetical protein
MG428991.1	transcription regulation	starvation-inducible transcriptional regulator
MG428991.1	unknown function	hypothetical protein
MG428991.1	DNA, RNA and nucleotide metabolism	DNA repair protein
MG428991.1	unknown function	hypothetical protein
MG428991.1	DNA, RNA and nucleotide metabolism	DNA primase
MG428991.1	unknown function	hypothetical protein
MG428991.1	unknown function	hypothetical protein
MG428991.1	unknown function	hypothetical protein
MG428991.1	unknown function	hypothetical protein
MG428991.1	head and packaging	endolysin
MG428991.1	unknown function	hypothetical protein
MG428991.1	other	PhoH-like phosphate starvation-inducible
MG428991.1	DNA, RNA and nucleotide metabolism	homing endonuclease
MG428991.1	DNA, RNA and nucleotide metabolism	ribonucleoside-diphosphate reductase large subunit
MG428991.1	unknown function	hypothetical protein
MG428991.1	DNA, RNA and nucleotide metabolism	ribonucleoside diphosphate reductase small subunit
MG428991.1	DNA, RNA and nucleotide metabolism	thioredoxin domain
MG428991.1	unknown function	hypothetical protein
MG428991.1	unknown function	hypothetical protein
MG428991.1	tail	baseplate wedge subunit
MG428991.1	tail	baseplate hub subunit and tail lysozyme
MG428991.1	unknown function	hypothetical protein
MG428991.1	unknown function	hypothetical protein
MG428991.1	tail	baseplate hub
MG428991.1	DNA, RNA and nucleotide metabolism	DNA primase/helicase
MG428991.1	unknown function	hypothetical protein
MG428991.1	DNA, RNA and nucleotide metabolism	RuvC-like Holliday junction resolvase
MG428991.1	unknown function	hypothetical protein
MG428991.1	unknown function	hypothetical protein
MG428991.1	transcription regulation	late promoter transcriptional regulator
MG428991.1	unknown function	hypothetical protein
MG428991.1	DNA, RNA and nucleotide metabolism	single strand DNA binding protein
MG428991.1	tail	tail tube protein
MG428991.1	DNA, RNA and nucleotide metabolism	DNA end protector
MG428991.1	unknown function	hypothetical protein
MG428991.1	unknown function	hypothetical protein
MG428991.1	unknown function	hypothetical protein
MG428991.1	unknown function	hypothetical protein
MG428991.1	head and packaging	terminase small subunit
MG428991.1	DNA, RNA and nucleotide metabolism	thymidylate synthase
MG428991.1	other	deoxynucleoside monophosphate kinase
MG428991.1	DNA, RNA and nucleotide metabolism	nucleoside triphosphate pyrophosphohydrolase
MG428991.1	unknown function	hypothetical protein
MG428991.1	other	UvsX-like recombinase
MG428991.1	unknown function	hypothetical protein
MG428991.1	DNA, RNA and nucleotide metabolism	DnaB-like replicative helicase
MG428991.1	unknown function	hypothetical protein
MG428991.1	transcription regulation	transcriptional regulator
MG428991.1	DNA, RNA and nucleotide metabolism	single strand annealing protein
MG428991.1	unknown function	hypothetical protein
MG428991.1	unknown function	hypothetical protein
MG428991.1	unknown function	hypothetical protein
MG428991.1	unknown function	hypothetical protein
MG428991.1	unknown function	hypothetical protein
MG428991.1	moron, auxiliary metabolic gene and host takeover	membrane protein
MG428991.1	unknown function	hypothetical protein
MG428991.1	DNA, RNA and nucleotide metabolism	ATP-dependent DNA ligase
MG428991.1	unknown function	hypothetical protein
MG428991.1	moron, auxiliary metabolic gene and host takeover	membrane protein
MG428991.1	unknown function	hypothetical protein
MG428991.1	DNA, RNA and nucleotide metabolism	DNA helicase loader
MG428991.1	unknown function	hypothetical protein
MG428991.1	tail	tail protein
MG428991.1	tail	baseplate wedge subunit
MG428991.1	tail	baseplate tail tube cap
MG428991.1	connector	head closure
MG428991.1	unknown function	hypothetical protein
MG428991.1	moron, auxiliary metabolic gene and host takeover	membrane-flanked domain
MG428991.1	DNA, RNA and nucleotide metabolism	dCMP deaminase
MG428991.1	unknown function	hypothetical protein
MG428991.1	unknown function	hypothetical protein
MG428991.1	moron, auxiliary metabolic gene and host takeover	phosphoheptose isomerase
MG428991.1	other	phosphoesterase
MG428991.1	unknown function	hypothetical protein
MG428991.1	unknown function	hypothetical protein
MG428991.1	DNA, RNA and nucleotide metabolism	exonuclease
MG428991.1	other	phosphatase
MG428991.1	unknown function	hypothetical protein
MG428991.1	unknown function	hypothetical protein
MG428991.1	unknown function	hypothetical protein
MG428991.1	unknown function	hypothetical protein
MG428991.1	unknown function	hypothetical protein
MG428991.1	DNA, RNA and nucleotide metabolism	DNA topoisomerase II
MG428991.1	DNA, RNA and nucleotide metabolism	DNA topoisomerase II large subunit
MG428991.1	other	MazG-like pyrophosphatase
MG428991.1	head and packaging	virion structural protein
MG428991.1	unknown function	hypothetical protein
MG428991.1	unknown function	hypothetical protein
MG428991.1	unknown function	hypothetical protein
MG428991.1	head and packaging	structural protein with Ig domain
MG428991.1	unknown function	hypothetical protein
MG428991.1	unknown function	hypothetical protein
MG428991.1	unknown function	hypothetical protein
MG428991.1	lysis	RIIB lysis inhibitor
MG428991.1	lysis	RIIA lysis inhibitor
MG428991.1	unknown function	hypothetical protein
MG428991.1	unknown function	hypothetical protein
MG428991.1	unknown function	hypothetical protein
MG428991.1	unknown function	hypothetical protein
MG428991.1	unknown function	hypothetical protein
MG428991.1	unknown function	hypothetical protein
MG428991.1	unknown function	hypothetical protein
MG428991.1	head and packaging	virion structural protein
MG428991.1	unknown function	hypothetical protein
MG428991.1	unknown function	hypothetical protein
MG428991.1	unknown function	hypothetical protein
MG428991.1	unknown function	hypothetical protein
MG428991.1	unknown function	hypothetical protein
MG428991.1	other	guanylate kinase
MG428991.1	unknown function	hypothetical protein
MG428991.1	unknown function	unknown function
MG428991.1	unknown function	hypothetical protein
MG428991.1	DNA, RNA and nucleotide metabolism	DNA polymerase
MG428991.1	unknown function	hypothetical protein
MG428991.1	unknown function	hypothetical protein
MG428991.1	unknown function	hypothetical protein
MG428991.1	unknown function	hypothetical protein
MG428991.1	DNA, RNA and nucleotide metabolism	ParB C-terminal domain
MG428991.1	unknown function	hypothetical protein
MG428991.1	other	threonine dehydratase
MG428991.1	unknown function	hypothetical protein
MG428991.1	unknown function	hypothetical protein
MG428991.1	unknown function	hypothetical protein
MG428991.1	unknown function	hypothetical protein
MG428991.1	unknown function	hypothetical protein
MG428991.1	unknown function	hypothetical protein
MG428991.1	unknown function	hypothetical protein
MG428991.1	unknown function	hypothetical protein
MG428991.1	unknown function	hypothetical protein
MG428991.1	unknown function	hypothetical protein
MG428991.1	unknown function	hypothetical protein
MG428991.1	unknown function	hypothetical protein
MG428991.1	unknown function	hypothetical protein
MG428991.1	unknown function	hypothetical protein
MG428991.1	unknown function	hypothetical protein
MG428991.1	unknown function	hypothetical protein
MG428991.1	unknown function	hypothetical protein
MG428991.1	unknown function	hypothetical protein
MG428991.1	tail	baseplate wedge subunit
MG428991.1	connector	head closure Hc2
MG428991.1	tail	tail protein
MG428991.1	tail	tail protein
MG428991.1	tail	tail fiber protein
MG428991.1	tail	tail fiber protein
MG428991.1	unknown function	hypothetical protein
MG428991.1	tail	tail spike protein
MG428991.1	unknown function	hypothetical protein
MG428991.1	tail	tail protein
MG428991.1	head and packaging	virion structural protein
MG428991.1	unknown function	hypothetical protein
MG428991.1	connector	head-tail adaptor Ad2
MG428991.1	connector	head closure Hc2
MG428991.1	tail	tail sheath stabilizer
MG428991.1	head and packaging	terminase small subunit
MG770379.1	head and packaging	terminase large subunit
MG770379.1	tail	tail sheath
MG770379.1	DNA, RNA and nucleotide metabolism	homing endonuclease
MG770379.1	DNA, RNA and nucleotide metabolism	homing endonuclease with GIY-YIG motif
MG770379.1	tail	tail tube
MG770379.1	head and packaging	portal protein
MG770379.1	unknown function	hypothetical protein
MG770379.1	head and packaging	head scaffolding protein
MG770379.1	head and packaging	head maturation protease
MG770379.1	head and packaging	head scaffolding protein
MG770379.1	head and packaging	major head protein
MG770379.1	DNA, RNA and nucleotide metabolism	homing endonuclease
MG770379.1	unknown function	hypothetical protein
MG770379.1	unknown function	hypothetical protein
MG770379.1	unknown function	hypothetical protein
MG770379.1	unknown function	hypothetical protein
MG770379.1	unknown function	hypothetical protein
MG770379.1	unknown function	hypothetical protein
MG770379.1	unknown function	hypothetical protein
MG770379.1	unknown function	hypothetical protein
MG770379.1	unknown function	hypothetical protein
MG770379.1	unknown function	hypothetical protein
MG770379.1	other	GTP-binding domain
MG770379.1	other	GTP-binding domain
MG770379.1	unknown function	hypothetical protein
MG770379.1	tail	tail tube
MG770379.1	DNA, RNA and nucleotide metabolism	UvsY-like recombination mediator
MG770379.1	DNA, RNA and nucleotide metabolism	homing endonuclease
MG770379.1	DNA, RNA and nucleotide metabolism	exonuclease
MG770379.1	DNA, RNA and nucleotide metabolism	DNA helicase
MG770379.1	unknown function	hypothetical protein
MG770379.1	unknown function	hypothetical protein
MG770379.1	DNA, RNA and nucleotide metabolism	DNA polymerase processivity factor
MG770379.1	DNA, RNA and nucleotide metabolism	clamp loader of DNA polymerase
MG770379.1	DNA, RNA and nucleotide metabolism	clamp loader of DNA polymerase
MG770379.1	other	translation repressor
MG770379.1	other	MazG-like pyrophosphatase
MG770379.1	head and packaging	terminase small subunit
MG770379.1	unknown function	hypothetical protein
MG770379.1	unknown function	hypothetical protein
MG770379.1	unknown function	hypothetical protein
MG770379.1	unknown function	hypothetical protein
MG770379.1	moron, auxiliary metabolic gene and host takeover	phosphoadenosine phosphosulfate reductase
MG770379.1	unknown function	hypothetical protein
MG770379.1	tail	tail protein
MG770379.1	moron, auxiliary metabolic gene and host takeover	acyl carrier protein
MG770379.1	unknown function	hypothetical protein
MG770379.1	unknown function	hypothetical protein
MG770379.1	moron, auxiliary metabolic gene and host takeover	membrane protein
MG770379.1	other	cytidyltransferase
MG770379.1	DNA, RNA and nucleotide metabolism	homing endonuclease
MG770379.1	unknown function	hypothetical protein
MG770379.1	lysis	Rz-like spanin
MG770379.1	unknown function	hypothetical protein
MG770379.1	unknown function	hypothetical protein
MG770379.1	moron, auxiliary metabolic gene and host takeover	superinfection exclusion
MG770379.1	lysis	endolysin
MG770379.1	DNA, RNA and nucleotide metabolism	DNA binding protein
MG770379.1	unknown function	hypothetical protein
MG770379.1	DNA, RNA and nucleotide metabolism	DNA helicase
MG770379.1	head and packaging	virion structural protein
MG770379.1	unknown function	hypothetical protein
MG770379.1	DNA, RNA and nucleotide metabolism	Rnase H
MG770379.1	transcription regulation	late sigma transcription factor
MG770379.1	DNA, RNA and nucleotide metabolism	SbcD-like subunit of palindrome specific endonuclease
MG770379.1	DNA, RNA and nucleotide metabolism	SbcC-like subunit of palindrome specific endonuclease
MG770379.1	unknown function	unknown function
MG770379.1	unknown function	hypothetical protein
MG770379.1	unknown function	hypothetical protein
MG770379.1	unknown function	unknown function
MG770379.1	unknown function	hypothetical protein
MG770379.1	unknown function	hypothetical protein
MG770379.1	DNA, RNA and nucleotide metabolism	dihydrofolate reductase
MG770379.1	unknown function	hypothetical protein
MG770379.1	unknown function	hypothetical protein
MG770379.1	transcription regulation	starvation-inducible transcriptional regulator
MG770379.1	unknown function	hypothetical protein
MG770379.1	DNA, RNA and nucleotide metabolism	DNA repair protein
MG770379.1	unknown function	hypothetical protein
MG770379.1	DNA, RNA and nucleotide metabolism	DNA primase
MG770379.1	unknown function	hypothetical protein
MG770379.1	unknown function	hypothetical protein
MG770379.1	head and packaging	endolysin
MG770379.1	DNA, RNA and nucleotide metabolism	homing endonuclease
MG770379.1	other	PhoH-like phosphate starvation-inducible
MG770379.1	DNA, RNA and nucleotide metabolism	ribonucleoside-diphosphate reductase large subunit
MG770379.1	DNA, RNA and nucleotide metabolism	ribonucleoside diphosphate reductase small subunit
MG770379.1	DNA, RNA and nucleotide metabolism	thioredoxin domain
MG770379.1	unknown function	hypothetical protein
MG770379.1	unknown function	hypothetical protein
MG770379.1	tail	baseplate wedge subunit
MG770379.1	unknown function	hypothetical protein
MG770379.1	tail	baseplate hub subunit and tail lysozyme
MG770379.1	unknown function	hypothetical protein
MG770379.1	tail	baseplate hub
MG770379.1	unknown function	hypothetical protein
MG770379.1	unknown function	hypothetical protein
MG770379.1	DNA, RNA and nucleotide metabolism	RuvC-like Holliday junction resolvase
MG770379.1	unknown function	hypothetical protein
MG770379.1	unknown function	hypothetical protein
MG770379.1	transcription regulation	late promoter transcriptional regulator
MG770379.1	unknown function	hypothetical protein
MG770379.1	unknown function	hypothetical protein
MG770379.1	DNA, RNA and nucleotide metabolism	single strand DNA binding protein
MG770379.1	tail	tail tube protein
MG770379.1	DNA, RNA and nucleotide metabolism	DNA end protector
MG770379.1	unknown function	hypothetical protein
MG770379.1	unknown function	hypothetical protein
MG770379.1	unknown function	hypothetical protein
MG770379.1	head and packaging	terminase small subunit
MG770379.1	DNA, RNA and nucleotide metabolism	thymidylate synthase
MG770379.1	other	deoxynucleoside monophosphate kinase
MG770379.1	DNA, RNA and nucleotide metabolism	nucleoside triphosphate pyrophosphohydrolase
MG770379.1	unknown function	hypothetical protein
MG770379.1	other	UvsX-like recombinase
MG770379.1	unknown function	hypothetical protein
MG770379.1	DNA, RNA and nucleotide metabolism	DnaB-like replicative helicase
MG770379.1	unknown function	hypothetical protein
MG770379.1	transcription regulation	transcriptional regulator
MG770379.1	unknown function	hypothetical protein
MG770379.1	unknown function	hypothetical protein
MG770379.1	unknown function	hypothetical protein
MG770379.1	unknown function	hypothetical protein
MG770379.1	unknown function	hypothetical protein
MG770379.1	unknown function	hypothetical protein
MG770379.1	DNA, RNA and nucleotide metabolism	ATP-dependent DNA ligase
MG770379.1	moron, auxiliary metabolic gene and host takeover	membrane protein
MG770379.1	unknown function	hypothetical protein
MG770379.1	DNA, RNA and nucleotide metabolism	DNA helicase loader
MG770379.1	unknown function	hypothetical protein
MG770379.1	tail	tail protein
MG770379.1	tail	baseplate wedge subunit
MG770379.1	tail	baseplate tail tube cap
MG770379.1	DNA, RNA and nucleotide metabolism	homing endonuclease
MG770379.1	connector	head closure
MG770379.1	unknown function	hypothetical protein
MG770379.1	moron, auxiliary metabolic gene and host takeover	membrane-flanked domain
MG770379.1	DNA, RNA and nucleotide metabolism	dCMP deaminase
MG770379.1	unknown function	hypothetical protein
MG770379.1	unknown function	hypothetical protein
MG770379.1	moron, auxiliary metabolic gene and host takeover	phosphoheptose isomerase
MG770379.1	unknown function	hypothetical protein
MG770379.1	DNA, RNA and nucleotide metabolism	exonuclease
MG770379.1	other	phosphatase
MG770379.1	unknown function	hypothetical protein
MG770379.1	unknown function	hypothetical protein
MG770379.1	unknown function	hypothetical protein
MG770379.1	unknown function	hypothetical protein
MG770379.1	unknown function	hypothetical protein
MG770379.1	DNA, RNA and nucleotide metabolism	DNA topoisomerase II
MG770379.1	DNA, RNA and nucleotide metabolism	DNA topoisomerase II large subunit
MG770379.1	other	MazG-like pyrophosphatase
MG770379.1	head and packaging	virion structural protein
MG770379.1	unknown function	hypothetical protein
MG770379.1	unknown function	hypothetical protein
MG770379.1	unknown function	hypothetical protein
MG770379.1	head and packaging	structural protein with Ig domain
MG770379.1	unknown function	hypothetical protein
MG770379.1	unknown function	hypothetical protein
MG770379.1	unknown function	hypothetical protein
MG770379.1	lysis	RIIB lysis inhibitor
MG770379.1	lysis	RIIA lysis inhibitor
MG770379.1	unknown function	hypothetical protein
MG770379.1	unknown function	hypothetical protein
MG770379.1	unknown function	hypothetical protein
MG770379.1	unknown function	hypothetical protein
MG770379.1	unknown function	hypothetical protein
MG770379.1	unknown function	hypothetical protein
MG770379.1	head and packaging	virion structural protein
MG770379.1	unknown function	hypothetical protein
MG770379.1	unknown function	hypothetical protein
MG770379.1	unknown function	hypothetical protein
MG770379.1	unknown function	hypothetical protein
MG770379.1	unknown function	hypothetical protein
MG770379.1	DNA, RNA and nucleotide metabolism	endonuclease
MG770379.1	unknown function	hypothetical protein
MG770379.1	unknown function	unknown function
MG770379.1	unknown function	hypothetical protein
MG770379.1	DNA, RNA and nucleotide metabolism	DNA polymerase
MG770379.1	unknown function	hypothetical protein
MG770379.1	unknown function	hypothetical protein
MG770379.1	unknown function	hypothetical protein
MG770379.1	unknown function	hypothetical protein
MG770379.1	other	threonine dehydratase
MG770379.1	unknown function	hypothetical protein
MG770379.1	unknown function	hypothetical protein
MG770379.1	unknown function	hypothetical protein
MG770379.1	unknown function	hypothetical protein
MG770379.1	unknown function	hypothetical protein
MG770379.1	DNA, RNA and nucleotide metabolism	RNA ligase
MG770379.1	unknown function	hypothetical protein
MG770379.1	DNA, RNA and nucleotide metabolism	HNH endonuclease
MG770379.1	unknown function	hypothetical protein
MG770379.1	unknown function	hypothetical protein
MG770379.1	unknown function	hypothetical protein
MG770379.1	unknown function	hypothetical protein
MG770379.1	unknown function	hypothetical protein
MG770379.1	unknown function	hypothetical protein
MG770379.1	unknown function	hypothetical protein
MG770379.1	unknown function	hypothetical protein
MG770379.1	unknown function	hypothetical protein
MG770379.1	unknown function	hypothetical protein
MG770379.1	unknown function	hypothetical protein
MG770379.1	tail	baseplate wedge subunit
MG770379.1	connector	head closure Hc2
MG770379.1	tail	tail fiber protein
MG770379.1	tail	tail protein
MG770379.1	moron, auxiliary metabolic gene and host takeover	VFDB virulence factor protein
MG770379.1	tail	tail fiber protein
MG770379.1	unknown function	hypothetical protein
MG770379.1	moron, auxiliary metabolic gene and host takeover	colanic acid degradation
MG770379.1	unknown function	hypothetical protein
MG770379.1	tail	tail protein
MG770379.1	unknown function	hypothetical protein
MG770379.1	tail	tail protein
MG770379.1	unknown function	hypothetical protein
MG770379.1	connector	head-tail adaptor Ad2
MG770379.1	unknown function	hypothetical protein
MG770379.1	connector	head closure Hc2
MG770379.1	tail	tail sheath stabilizer
MG770379.1	head and packaging	terminase small subunit
MK373783.1	head and packaging	terminase large subunit
MK373783.1	tail	tail sheath
MK373783.1	DNA, RNA and nucleotide metabolism	homing endonuclease with GIY-YIG motif
MK373783.1	tail	tail tube
MK373783.1	head and packaging	portal protein
MK373783.1	unknown function	hypothetical protein
MK373783.1	head and packaging	head scaffolding protein
MK373783.1	head and packaging	head maturation protease
MK373783.1	head and packaging	head scaffolding protein
MK373783.1	head and packaging	major head protein
MK373783.1	unknown function	hypothetical protein
MK373783.1	unknown function	hypothetical protein
MK373783.1	unknown function	hypothetical protein
MK373783.1	unknown function	hypothetical protein
MK373783.1	unknown function	hypothetical protein
MK373783.1	unknown function	hypothetical protein
MK373783.1	unknown function	hypothetical protein
MK373783.1	unknown function	hypothetical protein
MK373783.1	unknown function	hypothetical protein
MK373783.1	unknown function	hypothetical protein
MK373783.1	unknown function	hypothetical protein
MK373783.1	unknown function	hypothetical protein
MK373783.1	unknown function	hypothetical protein
MK373783.1	other	GTP-binding domain
MK373783.1	other	GTP-binding domain
MK373783.1	unknown function	hypothetical protein
MK373783.1	tail	tail tube
MK373783.1	DNA, RNA and nucleotide metabolism	UvsY-like recombination mediator
MK373783.1	DNA, RNA and nucleotide metabolism	exonuclease
MK373783.1	DNA, RNA and nucleotide metabolism	DNA helicase
MK373783.1	unknown function	hypothetical protein
MK373783.1	unknown function	hypothetical protein
MK373783.1	DNA, RNA and nucleotide metabolism	DNA polymerase processivity factor
MK373783.1	DNA, RNA and nucleotide metabolism	clamp loader of DNA polymerase
MK373783.1	DNA, RNA and nucleotide metabolism	clamp loader of DNA polymerase
MK373783.1	other	translation repressor
MK373783.1	other	MazG-like pyrophosphatase
MK373783.1	head and packaging	terminase small subunit
MK373783.1	unknown function	hypothetical protein
MK373783.1	unknown function	hypothetical protein
MK373783.1	unknown function	hypothetical protein
MK373783.1	unknown function	hypothetical protein
MK373783.1	unknown function	hypothetical protein
MK373783.1	tail	tail protein
MK373783.1	unknown function	hypothetical protein
MK373783.1	moron, auxiliary metabolic gene and host takeover	acyl carrier protein
MK373783.1	unknown function	hypothetical protein
MK373783.1	unknown function	hypothetical protein
MK373783.1	DNA, RNA and nucleotide metabolism	endonuclease V N-glycosylase UV repair enzyme
MK373783.1	unknown function	hypothetical protein
MK373783.1	moron, auxiliary metabolic gene and host takeover	membrane protein
MK373783.1	unknown function	hypothetical protein
MK373783.1	other	cytidyltransferase
MK373783.1	unknown function	hypothetical protein
MK373783.1	lysis	Rz-like spanin
MK373783.1	transcription regulation	RNA polymerase sigma factor
MK373783.1	unknown function	hypothetical protein
MK373783.1	unknown function	hypothetical protein
MK373783.1	moron, auxiliary metabolic gene and host takeover	superinfection exclusion
MK373783.1	lysis	endolysin
MK373783.1	unknown function	hypothetical protein
MK373783.1	DNA, RNA and nucleotide metabolism	DNA helicase
MK373783.1	head and packaging	virion structural protein
MK373783.1	unknown function	hypothetical protein
MK373783.1	DNA, RNA and nucleotide metabolism	Rnase H
MK373783.1	transcription regulation	late sigma transcription factor
MK373783.1	DNA, RNA and nucleotide metabolism	SbcD-like subunit of palindrome specific endonuclease
MK373783.1	DNA, RNA and nucleotide metabolism	SbcC-like subunit of palindrome specific endonuclease
MK373783.1	unknown function	unknown function
MK373783.1	unknown function	hypothetical protein
MK373783.1	unknown function	hypothetical protein
MK373783.1	unknown function	unknown function
MK373783.1	unknown function	hypothetical protein
MK373783.1	unknown function	hypothetical protein
MK373783.1	unknown function	hypothetical protein
MK373783.1	integration and excision	integrase
MK373783.1	unknown function	hypothetical protein
MK373783.1	unknown function	hypothetical protein
MK373783.1	transcription regulation	starvation-inducible transcriptional regulator
MK373783.1	unknown function	hypothetical protein
MK373783.1	DNA, RNA and nucleotide metabolism	DNA repair protein
MK373783.1	unknown function	hypothetical protein
MK373783.1	DNA, RNA and nucleotide metabolism	DNA primase
MK373783.1	unknown function	hypothetical protein
MK373783.1	unknown function	hypothetical protein
MK373783.1	unknown function	hypothetical protein
MK373783.1	unknown function	hypothetical protein
MK373783.1	head and packaging	endolysin
MK373783.1	unknown function	hypothetical protein
MK373783.1	other	PhoH-like phosphate starvation-inducible
MK373783.1	unknown function	hypothetical protein
MK373783.1	DNA, RNA and nucleotide metabolism	ribonucleoside-diphosphate reductase large subunit
MK373783.1	unknown function	hypothetical protein
MK373783.1	DNA, RNA and nucleotide metabolism	ribonucleoside diphosphate reductase small subunit
MK373783.1	DNA, RNA and nucleotide metabolism	thioredoxin domain
MK373783.1	unknown function	hypothetical protein
MK373783.1	unknown function	hypothetical protein
MK373783.1	unknown function	hypothetical protein
MK373783.1	tail	baseplate wedge subunit
MK373783.1	unknown function	hypothetical protein
MK373783.1	tail	baseplate hub subunit and tail lysozyme
MK373783.1	unknown function	hypothetical protein
MK373783.1	unknown function	hypothetical protein
MK373783.1	tail	baseplate hub
MK373783.1	unknown function	hypothetical protein
MK373783.1	unknown function	hypothetical protein
MK373783.1	DNA, RNA and nucleotide metabolism	RuvC-like Holliday junction resolvase
MK373783.1	unknown function	hypothetical protein
MK373783.1	unknown function	hypothetical protein
MK373783.1	transcription regulation	late promoter transcriptional regulator
MK373783.1	unknown function	hypothetical protein
MK373783.1	unknown function	hypothetical protein
MK373783.1	DNA, RNA and nucleotide metabolism	single strand DNA binding protein
MK373783.1	unknown function	hypothetical protein
MK373783.1	tail	tail tube protein
MK373783.1	DNA, RNA and nucleotide metabolism	DNA end protector
MK373783.1	unknown function	hypothetical protein
MK373783.1	unknown function	hypothetical protein
MK373783.1	unknown function	hypothetical protein
MK373783.1	head and packaging	terminase small subunit
MK373783.1	DNA, RNA and nucleotide metabolism	thymidylate synthase
MK373783.1	other	deoxynucleoside monophosphate kinase
MK373783.1	DNA, RNA and nucleotide metabolism	nucleoside triphosphate pyrophosphohydrolase
MK373783.1	unknown function	hypothetical protein
MK373783.1	other	UvsX-like recombinase
MK373783.1	unknown function	hypothetical protein
MK373783.1	DNA, RNA and nucleotide metabolism	DnaB-like replicative helicase
MK373783.1	unknown function	hypothetical protein
MK373783.1	transcription regulation	transcriptional regulator
MK373783.1	unknown function	hypothetical protein
MK373783.1	DNA, RNA and nucleotide metabolism	DNA polymerase
MK373783.1	unknown function	hypothetical protein
MK373783.1	unknown function	hypothetical protein
MK373783.1	unknown function	hypothetical protein
MK373783.1	unknown function	hypothetical protein
MK373783.1	DNA, RNA and nucleotide metabolism	ATP-dependent DNA ligase
MK373783.1	moron, auxiliary metabolic gene and host takeover	membrane protein
MK373783.1	unknown function	hypothetical protein
[truncated: 3,638 more rows]
